# Supplementary material for: (2-Methyl-4-oxo-4H-pyran-3-olato-κ2 O 3,O 4)bis­(triphenyl­phosphane-κP)copper(I)–triphenyl­phosphane–methanol (1/1/1)
Source: Acta Crystallogr Sect E Struct Rep Online. 2011 Apr 13;67(Pt 5):m581–2. doi: 10.1107/S1600536811011470 (PMC3089247; doi:10.1107/S1600536811011470)
Supplement: Supplementary file 2 [file e-67-0m581-Isup2.hkl]

#
# h,k,l, Fc-squared, Fo-squared, sigma(Fo-squared) and status flag
#
data_I
_shelx_title ' 7Llk7_tx in P2(1)/c'
_shelx_refln_list_code          4
_shelx_F_calc_maximum      336.01
_exptl_crystal_F_000      2104.00
_reflns_d_resolution_high  0.7828
 
loop_
 _symmetry_equiv_pos_as_xyz
 'x, y, z'
 '-x, y+1/2, -z+1/2'
 '-x, -y, -z'
 'x, -y-1/2, z-1/2'
 
_cell_length_a    20.5253
_cell_length_b    13.5716
_cell_length_c    20.3129
_cell_angle_alpha  90.000
_cell_angle_beta  119.205
_cell_angle_gamma  90.000
 
_shelx_F_squared_multiplier     1.000
 
loop_
 _refln_index_h
 _refln_index_k
 _refln_index_l
 _refln_F_squared_calc
 _refln_F_squared_meas
 _refln_F_squared_sigma
 _refln_observed_status
   2   0   0     4719.84     4502.58    151.81 o
   3   0   0      242.19      156.65     18.34 o
   4   0   0      762.28      630.26     29.03 o
   5   0   0    19748.75    18862.86    332.39 o
   7   0   0    55803.80    56096.89    945.53 o
   8   0   0     8663.49     7220.52    156.11 o
   9   0   0    24589.74    25015.13    451.97 o
  10   0   0    14363.50    15348.89    299.07 o
  11   0   0     1554.68     1446.89     67.40 o
  12   0   0     2309.61     2500.49    114.86 o
  13   0   0     1097.16     1246.89     71.01 o
  14   0   0     3183.83     3077.11    110.06 o
  15   0   0     1314.70     1353.83     92.69 o
  16   0   0       15.08       60.19     45.54 o
  17   0   0      417.83      277.50     60.48 o
  18   0   0      438.13      384.07     71.06 o
  19   0   0      282.58      204.18     63.70 o
  20   0   0      621.30      593.13     85.80 o
  21   0   0       21.71       37.86     60.77 o
  22   0   0        5.68       28.44     64.69 o
   1   1   0       25.84       32.63      7.87 o
   2   1   0      436.81      625.08     29.70 o
   3   1   0    11332.08    12409.91    144.60 o
   4   1   0    90575.88    98943.29   1442.18 o
   5   1   0      544.36      534.72     26.69 o
   6   1   0    14393.98    15540.55    199.90 o
   7   1   0        0.68       13.27     14.67 o
   8   1   0     1477.98     1667.37     60.19 o
   9   1   0      295.59      279.45     23.81 o
  10   1   0     1560.08     1605.83     47.71 o
  11   1   0      584.39      598.93     33.75 o
  12   1   0      565.32      644.99     36.62 o
  13   1   0      184.40      222.36     29.25 o
  14   1   0      477.82      497.20     37.58 o
  15   1   0      910.61      927.18     52.01 o
  16   1   0        9.41       28.01     31.21 o
  17   1   0      289.92      281.01     44.10 o
  18   1   0      736.98      945.57     69.45 o
  19   1   0      756.86      653.11     59.27 o
  20   1   0      149.67      153.21     44.45 o
  21   1   0      114.62      144.25     47.35 o
  22   1   0      117.60      172.53     50.15 o
   0   2   0    22294.28    20664.77    314.30 o
   1   2   0     2517.36     2333.90     33.05 o
   2   2   0       42.39      144.05      9.44 o
   3   2   0    24402.37    24036.80    306.70 o
   4   2   0     1206.36     1178.18     33.23 o
   5   2   0     4213.08     4359.04     61.97 o
   6   2   0     3732.46     3356.99     54.01 o
   7   2   0     2891.45     2994.39     71.07 o
   8   2   0     5256.99     5895.05     95.22 o
   9   2   0      160.91       83.84     18.90 o
  10   2   0     6514.97     6149.54    104.17 o
  11   2   0       16.25       73.94     20.90 o
  12   2   0     3016.84     2566.47     65.37 o
  13   2   0      933.75      912.96     44.32 o
  14   2   0     2596.32     2691.93     86.47 o
  15   2   0      401.22      388.16     39.40 o
  16   2   0     3499.31     3007.08     96.62 o
  17   2   0      110.70      131.90     52.58 o
  18   2   0     1302.39     1118.01     69.60 o
  19   2   0     2819.31     3004.42    137.63 o
  20   2   0      334.69      444.01     55.37 o
  21   2   0     1100.25     1131.52     78.10 o
  22   2   0     1850.72     2089.83    101.53 o
   1   3   0   112901.20   115237.34   1206.65 o
   2   3   0      592.67      712.88     18.52 o
   3   3   0    15078.73    19203.02    233.29 o
   4   3   0     1205.20     1111.38     26.45 o
   5   3   0     2745.64     2438.48     40.66 o
   6   3   0     3153.80     3022.87     48.64 o
   7   3   0       15.58        7.06     14.15 o
   8   3   0    13654.31    14475.87    195.97 o
   9   3   0     1848.16     1793.24     48.57 o
  10   3   0      307.54      511.19     30.45 o
  11   3   0       11.12       45.03     19.79 o
  12   3   0      448.60      524.75     34.84 o
  13   3   0       41.33       66.06     23.68 o
  14   3   0      955.40      821.73     48.29 o
  15   3   0      826.17      892.89     52.50 o
  16   3   0     1855.87     1841.04     89.98 o
  17   3   0      196.58      201.27     40.46 o
  18   3   0     1559.65     1572.31     81.68 o
  19   3   0       43.02       24.08     41.95 o
  20   3   0       49.87       36.57     41.73 o
  21   3   0      607.18      606.83     64.38 o
  22   3   0        0.99       72.34     53.76 o
   0   4   0     7167.48     6445.52    107.82 o
   1   4   0     1621.70     1973.83     32.33 o
   2   4   0     8041.10     9017.86    107.91 o
   3   4   0       39.97       51.13     11.18 o
   4   4   0       79.93       63.42     13.08 o
   5   4   0    13773.33    13412.12    157.35 o
   6   4   0      468.93      343.71     21.18 o
   7   4   0     2661.04     2342.60     46.61 o
   8   4   0      355.57      357.74     22.01 o
   9   4   0       32.38        0.89     14.89 o
  10   4   0     3331.95     3479.76     85.21 o
  11   4   0      144.58      172.43     27.00 o
  12   4   0    16034.68    15933.74    227.54 o
  13   4   0      675.14      669.69     47.39 o
  14   4   0      254.58      243.35     34.47 o
  15   4   0     1498.59     1495.33     64.03 o
  16   4   0     4229.13     4441.15    131.30 o
  17   4   0     4596.70     4627.68    126.33 o
  18   4   0        5.19      -21.44     32.94 o
  19   4   0       44.60       12.37     37.89 o
  20   4   0       23.23       -1.82     39.96 o
  21   4   0     2232.57     2172.31    138.61 o
  22   4   0      794.72      777.17     91.36 o
   1   5   0    24332.65    26852.06    281.16 o
   2   5   0       37.87       87.63     12.95 o
   3   5   0     3079.18     2739.30     43.81 o
   4   5   0       14.11        5.36     10.86 o
   5   5   0        0.20        6.09     12.86 o
   6   5   0      786.63     1049.76     32.60 o
   7   5   0     4505.59     4512.87     75.98 o
   8   5   0      784.53      787.15     32.48 o
   9   5   0      312.69      324.74     28.51 o
  10   5   0      258.34      180.49     23.87 o
  11   5   0       81.31       70.91     20.63 o
  12   5   0        0.39      -21.04     21.81 o
  13   5   0      113.78      128.51     30.11 o
  14   5   0      989.56     1158.44     55.92 o
  15   5   0       26.98       15.54     27.94 o
  16   5   0     3160.87     3169.82    102.13 o
  17   5   0      426.37      474.53     51.36 o
  18   5   0      118.44      144.86     41.41 o
  19   5   0      139.89       95.94     39.59 o
  20   5   0       60.92       97.43     42.16 o
  21   5   0       10.15      -42.40     51.27 o
   0   6   0     2068.50     1564.39     48.84 o
   1   6   0     1127.68     1002.24     25.90 o
   2   6   0    27030.79    27985.53    295.97 o
   3   6   0     1867.39     2222.62     42.47 o
   4   6   0     3788.60     4039.99     60.41 o
   5   6   0    23942.52    23489.63    255.18 o
   6   6   0     1314.45     1395.16     38.42 o
   7   6   0    16673.93    16451.10    200.41 o
   8   6   0       31.02       11.50     16.75 o
   9   6   0     1042.22     1093.21     43.00 o
  10   6   0        5.98       15.43     18.20 o
  11   6   0     6874.92     6434.97    117.22 o
  12   6   0     5963.99     5913.11    113.14 o
  13   6   0     5417.52     5113.43    118.01 o
  14   6   0       78.06       50.92     28.11 o
  15   6   0       30.93        2.78     28.90 o
  16   6   0     1139.79     1165.55     76.10 o
  17   6   0      549.59      510.45     54.14 o
  18   6   0     1520.36     1704.42     85.03 o
  19   6   0       88.62       87.96     45.53 o
  20   6   0     1529.10     1349.53    105.78 o
  21   6   0     1573.92     1417.33    111.16 o
   1   7   0     1224.53     1394.12     36.66 o
   2   7   0      117.18      170.51     16.88 o
   3   7   0      143.94      163.67     17.10 o
   4   7   0     4119.84     4469.53     66.94 o
   5   7   0     1976.62     2269.96     44.85 o
   6   7   0      163.57      280.07     20.53 o
   7   7   0      225.53      350.39     22.78 o
   8   7   0      469.54      529.69     29.56 o
   9   7   0      870.24      773.49     37.91 o
  10   7   0     3815.68     4012.50     82.92 o
  11   7   0     1476.69     1381.76     60.84 o
  12   7   0      559.83      547.75     39.19 o
  13   7   0      225.07      207.55     31.01 o
  14   7   0      370.15      317.66     38.07 o
  15   7   0      677.47      676.84     51.47 o
  16   7   0      473.17      588.37     54.08 o
  17   7   0        1.10      -26.12     34.79 o
  18   7   0       25.57      -37.70     44.01 o
  19   7   0      682.15      587.92     80.48 o
  20   7   0      268.23      360.63     70.32 o
   0   8   0     2777.83     2129.25     64.52 o
   1   8   0       90.43      290.40     20.71 o
   2   8   0      670.72      920.40     28.70 o
   3   8   0      582.43      630.78     26.82 o
   4   8   0     3498.54     3464.87     58.98 o
   5   8   0    16997.81    16129.61    187.84 o
   6   8   0       69.16       98.26     17.77 o
   7   8   0     7227.78     6784.31    102.84 o
   8   8   0        5.54       21.96     20.34 o
   9   8   0      199.85      248.58     28.86 o
  10   8   0      747.61      812.82     43.50 o
  11   8   0     1127.65     1236.92     50.82 o
  12   8   0     3984.50     4080.23     89.71 o
  13   8   0      688.96      681.09     43.39 o
  14   8   0      844.95      835.81     52.14 o
  15   8   0     1053.88     1194.02     64.40 o
  16   8   0      295.25      305.70     50.03 o
  17   8   0     3679.45     3788.95    149.70 o
  18   8   0      478.03      493.55     71.76 o
  19   8   0      131.08      226.56     63.39 o
  20   8   0      395.77      352.58     72.38 o
   1   9   0     2255.45     2454.52     52.04 o
   2   9   0      129.62      177.41     20.19 o
   3   9   0     1656.95     1693.96     70.97 o
   4   9   0        8.43       51.32     17.52 o
   5   9   0      249.72      304.17     26.07 o
   6   9   0     3314.96     3287.74     70.34 o
   7   9   0     1938.20     1745.51     62.30 o
   8   9   0     1700.25     1665.90     53.79 o
   9   9   0      691.38      720.60     40.28 o
  10   9   0        1.12       28.04     24.03 o
  11   9   0        2.93      -11.14     24.42 o
  12   9   0      713.60      701.00     45.13 o
  13   9   0      201.88      262.02     44.67 o
  14   9   0      224.09      315.67     42.72 o
  15   9   0       32.72       18.76     36.25 o
  16   9   0      891.85      996.20     88.31 o
  17   9   0      411.95      414.57     66.49 o
  18   9   0       66.82       67.04     54.64 o
  19   9   0      119.53      217.57     66.61 o
   0  10   0     7677.59     7502.05    155.18 o
   1  10   0      387.83      446.20     28.97 o
   2  10   0      145.97      164.03     23.32 o
   3  10   0     1966.51     2019.00     57.71 o
   4  10   0      271.83      374.78     29.56 o
   5  10   0     6021.35     5878.50    102.56 o
   6  10   0      196.96      298.71     29.08 o
   7  10   0      311.85      240.14     31.19 o
   8  10   0      195.79      156.30     40.73 o
   9  10   0     2607.02     2737.00     76.54 o
  10  10   0     2698.65     2611.63     94.97 o
  11  10   0     1330.27     1483.84     62.46 o
  12  10   0       11.27        5.69     29.87 o
  13  10   0        5.66      -29.24     29.80 o
  14  10   0     1788.03     1687.32     84.85 o
  15  10   0     3669.65     3876.09    136.96 o
  16  10   0      135.00       80.04     78.11 o
  17  10   0      914.82      988.84     97.76 o
  18  10   0      397.40      369.51     74.10 o
   1  11   0      654.12      726.44     46.61 o
   2  11   0      149.72      183.20     28.80 o
   3  11   0     1153.83     1023.80     48.67 o
   4  11   0     2921.65     2874.25     80.25 o
   5  11   0     2489.92     2580.31     70.41 o
   6  11   0     1642.15     1464.26     55.81 o
   7  11   0     1659.08     1671.30     60.80 o
   8  11   0      604.56      537.97     41.25 o
   9  11   0      171.66      133.80     32.40 o
  10  11   0       28.90       24.69     28.43 o
  11  11   0      423.33      488.34     44.60 o
  12  11   0     6717.60     6786.26    162.93 o
  13  11   0      537.88      466.57     73.52 o
  14  11   0      483.63      441.65     55.58 o
  15  11   0       22.01       65.46     46.84 o
  16  11   0      143.44       80.34     47.85 o
  17  11   0      105.66       22.04     53.83 o
   0  12   0    18119.80    17732.93    410.21 o
   1  12   0       73.21       34.14     26.87 o
   2  12   0     1292.83     1278.95     55.47 o
   3  12   0        5.63        2.34     25.67 o
   4  12   0     1144.16     1190.08     52.16 o
   5  12   0     7813.90     8002.32    142.38 o
   6  12   0      401.53      467.44     39.76 o
   7  12   0     1647.41     1431.66     60.02 o
   8  12   0     1706.20     1561.05     64.04 o
   9  12   0     5844.90     5593.92    120.56 o
  10  12   0      135.83      140.59     34.81 o
  11  12   0      555.35      505.20     55.79 o
  12  12   0      835.27      925.62     72.59 o
  13  12   0      468.07      603.14     66.85 o
  14  12   0      283.72      213.58     54.07 o
  15  12   0      391.51      483.78     68.04 o
  16  12   0     1025.48     1325.62     97.93 o
   1  13   0       17.35      115.93     31.61 o
   2  13   0        0.55       79.12     32.68 o
   3  13   0      205.02      225.77     35.94 o
   4  13   0      445.11      483.47     47.60 o
   5  13   0      339.22      268.21     36.76 o
   6  13   0       40.91      117.08     31.26 o
   7  13   0       60.13      124.34     33.56 o
   8  13   0      695.12      779.64     52.79 o
   9  13   0        0.17       42.43     34.64 o
  10  13   0      331.66      392.25     55.65 o
  11  13   0       42.77       29.20     40.80 o
  12  13   0      646.42      690.14     71.46 o
  13  13   0        7.31      -48.10     41.28 o
  14  13   0      778.02      617.16     83.93 o
  15  13   0       14.78       35.80     50.64 o
   0  14   0     2415.97     2181.00    117.13 o
   1  14   0      108.44      110.22     34.08 o
   2  14   0      894.61      864.88     58.69 o
   3  14   0      234.33      166.68     36.03 o
   4  14   0      600.02      717.64     52.74 o
   5  14   0       19.37      -26.00     28.72 o
   6  14   0       54.44       38.05     35.67 o
   7  14   0     1645.49     1513.95     79.45 o
   8  14   0      761.36      722.08     98.48 o
   9  14   0      412.13      442.67     71.28 o
  10  14   0      868.69     1026.46     88.12 o
  11  14   0       28.57       27.00     43.66 o
  12  14   0     1117.57     1184.43    100.92 o
  13  14   0       88.85      106.74     59.03 o
   1  15   0      151.10      102.67     38.44 o
   2  15   0      429.61      404.49     49.17 o
   3  15   0      246.99      218.59     43.75 o
   4  15   0      108.76       38.19     41.71 o
   5  15   0      535.33      567.82     69.64 o
   6  15   0      198.75      139.45     45.58 o
   7  15   0       32.64       32.58     40.72 o
   8  15   0        8.11       81.04     45.48 o
   9  15   0      252.48      251.72     62.29 o
  10  15   0      124.36      224.88     59.94 o
  11  15   0       47.98       68.05     50.43 o
   0  16   0      313.54      490.04    100.53 o
   1  16   0        1.12      -40.67     42.89 o
   2  16   0      518.80      511.59     62.40 o
   3  16   0      278.51      231.09     51.39 o
   4  16   0      346.80      333.42     63.96 o
   5  16   0        6.97      -47.45     40.38 o
   6  16   0      575.77      562.56     67.01 o
   7  16   0     1299.81     1199.38    135.52 o
   8  16   0      401.79      408.64     70.24 o
   1  17   0     1310.32     1182.38     98.87 o
   2  17   0      387.10      477.20     73.44 o
   3  17   0       41.07      111.06     54.65 o
   4  17   0       14.83      -58.46     47.47 o
 -23   1   1       35.08       63.26     49.25 o
 -22   1   1      281.51      365.74     55.77 o
 -21   1   1      257.64      319.20     54.14 o
 -20   1   1      975.22      815.35     90.81 o
 -19   1   1       86.69       31.85     43.15 o
 -18   1   1      450.42      488.88     51.89 o
 -17   1   1     1677.88     1715.15     77.07 o
 -16   1   1     3812.76     3512.57    102.43 o
 -15   1   1    11250.32    11006.83    204.92 o
 -14   1   1     1002.46     1025.11     49.71 o
 -13   1   1     1061.53      870.32     41.40 o
 -12   1   1     1652.43     1654.66     51.30 o
 -11   1   1    10273.40    10789.78    159.49 o
 -10   1   1    12973.13    13037.42    182.68 o
  -9   1   1     8792.83    10074.65    144.92 o
  -8   1   1     3976.69     3425.51     63.78 o
  -7   1   1      318.22      349.51     22.34 o
  -6   1   1    16162.42    15888.14    215.83 o
  -5   1   1    39391.49    39617.94    467.88 o
  -4   1   1      650.99     1059.96     25.90 o
  -3   1   1     1892.86     1638.93     28.81 o
  -2   1   1    17018.06    19732.33    293.00 o
  -1   1   1    21580.86    22244.21    379.34 o
   0   1   1      102.75      185.15     14.01 o
   1   1   1    18162.46    19952.02    269.55 o
   2   1   1     6110.24     4947.69     63.23 o
   3   1   1     2502.72     2110.08     37.89 o
   4   1   1    13720.95    12675.62    205.50 o
   5   1   1    10514.59     9692.87    131.71 o
   6   1   1     1114.86      756.11     28.47 o
   7   1   1     1216.95      988.12     33.31 o
   8   1   1    21602.89    20538.70    308.31 o
   9   1   1       10.46       57.66     18.62 o
  10   1   1    10369.24     9457.62    145.03 o
  11   1   1     1382.54     1471.25     50.43 o
  12   1   1      359.10      458.62     33.76 o
  13   1   1     7148.93     6549.12    119.32 o
  14   1   1     4609.17     4147.41    102.94 o
  15   1   1     6075.23     6050.70    141.56 o
  16   1   1      690.30      778.37     57.62 o
  17   1   1      196.45      303.17     45.93 o
  18   1   1     1326.18     1327.77    131.63 o
  19   1   1       11.28        2.72     36.95 o
  20   1   1      784.39      841.75     70.00 o
  21   1   1        4.32       48.54     43.75 o
  22   1   1       66.70       38.35     55.36 o
 -23   2   1      464.93      570.29     72.72 o
 -22   2   1      104.42      149.48     57.16 o
 -21   2   1        1.08       26.05     40.49 o
 -20   2   1      555.29      636.37     61.01 o
 -19   2   1     1473.81     1561.97     80.15 o
 -18   2   1       41.50       21.40     34.31 o
 -17   2   1     2520.90     2416.89     88.34 o
 -16   2   1      642.65      598.58     50.00 o
 -15   2   1      314.15      301.55     35.52 o
 -14   2   1       32.75      -34.81     21.96 o
 -13   2   1     1572.11     1566.25     52.90 o
 -12   2   1       88.92       58.94     21.27 o
 -11   2   1     4775.61     5064.19     91.98 o
 -10   2   1     4606.65     5172.77    101.50 o
  -9   2   1      740.26      752.43     31.33 o
  -8   2   1     5007.68     4953.09     81.77 o
  -7   2   1    31843.93    34530.95    394.01 o
  -6   2   1     6363.28     6159.84     86.34 o
  -5   2   1    11446.48    11431.78    139.77 o
  -4   2   1     2856.27     3306.18     49.45 o
  -3   2   1      749.31      524.78     15.07 o
  -2   2   1        0.43       88.58      7.84 o
  -1   2   1     5715.17     7270.94     87.51 o
   0   2   1      319.55      585.60     21.36 o
   1   2   1     9406.84     9135.84    121.34 o
   2   2   1    15086.39    15937.02    173.08 o
   3   2   1    42421.21    40134.79    421.75 o
   4   2   1     4546.75     4836.31     65.83 o
   5   2   1     1805.27     1601.71     34.75 o
   6   2   1      709.70      524.59     23.47 o
   7   2   1      288.62      537.17     34.70 o
   8   2   1     9534.41    10435.77    150.20 o
   9   2   1     1107.61     1470.16     45.05 o
  10   2   1     4685.82     4654.73     87.89 o
  11   2   1     3618.90     3693.56     79.01 o
  12   2   1      304.41      422.69     33.45 o
  13   2   1     1555.32     1475.07     54.41 o
  14   2   1      772.10      663.55     46.23 o
  15   2   1      803.08      737.42     65.77 o
  16   2   1       38.01       91.85     35.39 o
  17   2   1       34.94       47.32     34.95 o
  18   2   1       77.04       36.92     43.78 o
  19   2   1        4.96      -18.90     36.52 o
  20   2   1      174.81       77.66     42.85 o
  21   2   1       26.64       11.93     46.11 o
  22   2   1       73.00       44.59     52.81 o
 -23   3   1      344.76      336.58     64.96 o
 -22   3   1     3068.09     2891.56    128.52 o
 -21   3   1       85.92       15.93     39.74 o
 -20   3   1     4058.95     3737.15    120.54 o
 -19   3   1      241.04      264.40     44.33 o
 -18   3   1      219.91      200.39     40.09 o
 -17   3   1     3013.00     2889.35    133.84 o
 -16   3   1      210.55      265.20     39.80 o
 -15   3   1     9472.17     8565.28    158.31 o
 -14   3   1     1506.75     1858.64     64.54 o
 -13   3   1     1450.13     1136.26     50.54 o
 -12   3   1       36.02       -0.03     19.07 o
 -11   3   1     1072.96      971.28     39.11 o
 -10   3   1    12676.44    12591.31    177.90 o
  -9   3   1     5088.12     4883.15     80.41 o
  -8   3   1      283.83      149.73     21.30 o
  -7   3   1    15506.94    15785.79    220.18 o
  -6   3   1      257.33      243.68     18.01 o
  -5   3   1      117.50      169.83     15.86 o
  -4   3   1    12963.91    13087.86    149.26 o
  -3   3   1    25223.89    25375.68    287.86 o
  -2   3   1    60816.22    61885.91    689.57 o
  -1   3   1    11978.88    14610.26    161.83 o
   0   3   1     5977.28     6328.03     80.13 o
   1   3   1     1277.46     1565.52     31.30 o
   2   3   1     9023.61     8838.70    109.29 o
   3   3   1    17207.57    17225.02    190.96 o
   4   3   1     3838.77     3649.55     52.42 o
   5   3   1     1413.52     1202.35     31.65 o
   6   3   1      858.28      928.44     29.68 o
   7   3   1     8865.61     9537.00    130.08 o
   8   3   1     2920.19     2737.52     59.51 o
   9   3   1    10402.56    10567.14    155.78 o
  10   3   1     1431.85     1418.37     47.15 o
  11   3   1     5522.70     5399.23    100.48 o
  12   3   1      887.35      881.68     58.84 o
  13   3   1     3573.24     3466.32     81.44 o
  14   3   1        1.55       19.68     26.35 o
  15   3   1       62.96      106.04     40.97 o
  16   3   1      442.67      459.56     49.47 o
  17   3   1      578.48      554.36     58.12 o
  18   3   1     1142.60     1264.06     90.37 o
  19   3   1       87.37       50.72     39.92 o
  20   3   1     5944.63     5883.56    157.08 o
  21   3   1        1.15       98.44     52.92 o
  22   3   1      267.42      337.32     65.63 o
 -22   4   1        9.55       20.46     54.19 o
 -21   4   1      336.21      391.43     95.79 o
 -20   4   1       95.42      104.43     41.91 o
 -19   4   1      197.82      186.41     43.58 o
 -18   4   1        4.22      -15.22     32.09 o
 -17   4   1      887.28      759.91     59.09 o
 -16   4   1       37.02       41.39     30.51 o
 -15   4   1     1259.75     1025.26     54.26 o
 -14   4   1      612.16      643.86     51.86 o
 -13   4   1     1320.24     1355.75     55.04 o
 -12   4   1     1639.51     1596.30     56.25 o
 -11   4   1      269.29      419.36     27.87 o
 -10   4   1     2924.24     3050.19     59.29 o
  -9   4   1     7094.30     7538.31    111.49 o
  -8   4   1       54.25      138.60     19.60 o
  -7   4   1      130.06      125.39     17.58 o
  -6   4   1        1.61       25.84     13.94 o
  -5   4   1     1212.47     1289.47     35.74 o
  -4   4   1      284.91      251.75     16.69 o
  -3   4   1     3562.32     3569.65     53.91 o
  -2   4   1     2781.76     2485.14     37.03 o
  -1   4   1     1627.70     1955.04     40.09 o
   0   4   1    86180.86    91880.37    966.16 o
   1   4   1     4885.98     5848.23     74.65 o
   2   4   1      610.80      758.96     28.63 o
   3   4   1       44.64      102.13     13.80 o
   4   4   1       85.20       91.57     13.63 o
   5   4   1     2218.93     2791.89     51.93 o
   6   4   1     2453.51     2484.27     47.63 o
   7   4   1        5.43       32.30     14.98 o
   8   4   1     3199.08     3034.57     60.87 o
   9   4   1     5005.97     4843.52     89.08 o
  10   4   1        0.41        1.58     19.07 o
  11   4   1     1390.20     1644.26     56.54 o
  12   4   1       10.70       18.92     25.03 o
  13   4   1      185.63      215.47     33.98 o
  14   4   1      278.38      303.70     37.52 o
  15   4   1     5476.03     5421.54    122.58 o
  16   4   1       25.02      -26.73     31.15 o
  17   4   1      581.57      725.96     66.10 o
  18   4   1       68.43       96.03     48.23 o
  19   4   1      350.64      272.18     52.99 o
  20   4   1      119.60       17.06     61.16 o
  21   4   1       74.21      148.78     54.85 o
 -22   5   1      676.85      533.58     78.32 o
 -21   5   1      250.31      266.16     57.39 o
 -20   5   1      132.40      179.57     51.32 o
 -19   5   1        4.61      -27.50     33.14 o
 -18   5   1     1395.91     1394.54     77.52 o
 -17   5   1      537.30      485.97     51.58 o
 -16   5   1     6043.23     6070.00    135.52 o
 -15   5   1     4571.58     4981.71    113.99 o
 -14   5   1     1014.11     1114.94     53.80 o
 -13   5   1     4716.08     4759.73    137.36 o
 -12   5   1      134.74      160.71     27.95 o
 -11   5   1       34.93       37.79     20.98 o
 -10   5   1     4562.13     4091.00     75.97 o
  -9   5   1     5888.46     5760.20     89.80 o
  -8   5   1    14072.02    13943.88    182.99 o
  -7   5   1    13991.36    13472.70    185.47 o
  -6   5   1    10095.66     9995.52    134.49 o
  -5   5   1     1161.47     1323.21     38.07 o
  -4   5   1     8530.05     8507.99    106.64 o
  -3   5   1    28405.75    30521.88    351.25 o
  -2   5   1    33307.39    33434.41    364.06 o
  -1   5   1     4664.18     6776.73     86.91 o
   0   5   1    17425.74    18251.67    196.42 o
   1   5   1     1259.49     1507.32     30.78 o
   2   5   1       26.98       20.68     11.64 o
   3   5   1    18212.09    17571.89    213.05 o
   4   5   1     2728.81     2939.51     53.77 o
   5   5   1     3748.57     3379.38     60.36 o
   6   5   1     2323.84     2580.75     71.43 o
   7   5   1      221.25      156.78     20.04 o
   8   5   1     9292.98     9476.62    128.73 o
   9   5   1       67.64       25.43     17.37 o
  10   5   1     5809.75     5809.71     94.16 o
  11   5   1      931.90      890.97     39.75 o
  12   5   1     2127.07     2049.34     67.50 o
  13   5   1     2340.54     2399.96     74.86 o
  14   5   1       91.09       94.35     30.59 o
  15   5   1     1319.53     1350.29     76.50 o
  16   5   1      198.65      224.81     39.70 o
  17   5   1     2116.80     2054.57     89.15 o
  18   5   1      489.92      505.07     56.83 o
  19   5   1      365.03      293.76     56.83 o
  20   5   1     1783.14     1907.17    106.16 o
  21   5   1      488.71      662.90     86.39 o
 -21   6   1       49.80      145.97     60.29 o
 -20   6   1      389.01      397.64     61.58 o
 -19   6   1      287.73      350.97     57.05 o
 -18   6   1     1543.80     1657.62     83.54 o
 -17   6   1      166.96       95.13     36.28 o
 -16   6   1     1833.03     1973.91     81.75 o
 -15   6   1     1465.77     1476.41     61.91 o
 -14   6   1      405.95      455.46     60.86 o
 -13   6   1      186.73      227.93     30.42 o
 -12   6   1      374.48      573.68     36.69 o
 -11   6   1      719.53      689.75     36.97 o
 -10   6   1     2122.81     2033.81     55.01 o
  -9   6   1      459.14      388.77     28.23 o
  -8   6   1       20.51       36.78     17.21 o
  -7   6   1      697.79      610.86     28.92 o
  -6   6   1      681.65      976.35     29.57 o
  -5   6   1     2966.42     3813.39     61.32 o
  -4   6   1     2241.00     2246.66     42.73 o
  -3   6   1      974.80     1094.59     29.83 o
  -2   6   1      988.09      871.71     31.52 o
  -1   6   1     3754.82     4191.72     59.78 o
   0   6   1       27.84       83.69     13.55 o
   1   6   1     5483.46     6168.48     79.78 o
   2   6   1     1531.70     1268.03     46.47 o
   3   6   1     3006.48     2909.86     55.92 o
   4   6   1      288.16      299.82     19.40 o
   5   6   1      629.21      752.20     27.70 o
   6   6   1       84.84       90.52     18.10 o
   7   6   1       11.79       50.31     17.67 o
   8   6   1     1616.72     1729.13     48.49 o
   9   6   1      489.24      455.84     29.40 o
  10   6   1      103.01      105.58     22.98 o
  11   6   1      131.39      106.52     26.10 o
  12   6   1     1864.79     1725.06     64.33 o
  13   6   1      905.59      883.61     52.23 o
  14   6   1       17.32      -13.93     28.43 o
  15   6   1      525.40      564.70     55.00 o
  16   6   1      203.36      187.15     39.14 o
  17   6   1       28.97       22.60     33.93 o
  18   6   1      666.54      574.84     66.32 o
  19   6   1      269.58      393.06     61.45 o
  20   6   1        3.24       56.38     57.06 o
 -21   7   1      288.56      417.48     75.43 o
 -20   7   1      784.97      636.71     80.56 o
 -19   7   1      173.86      197.25     64.03 o
 -18   7   1      919.11      998.06     92.48 o
 -17   7   1      750.35      857.23     85.86 o
 -16   7   1       57.01       58.48     34.61 o
 -15   7   1      412.41      305.20     39.50 o
 -14   7   1      249.15      276.68     33.52 o
 -13   7   1     1023.62      905.87     45.95 o
 -12   7   1     3410.23     3338.38     88.76 o
 -11   7   1      192.36      193.61     27.26 o
 -10   7   1     2703.96     2700.51     65.55 o
  -9   7   1      325.86      350.99     28.51 o
  -8   7   1     3386.20     3198.71     73.55 o
  -7   7   1      234.67      217.16     23.00 o
  -6   7   1     5502.21     5539.63     83.43 o
  -5   7   1    11390.46    10749.93    136.77 o
  -4   7   1    12355.11    11585.91    144.12 o
  -3   7   1    21432.05    21782.24    278.97 o
  -2   7   1     1817.06     1625.55     45.76 o
  -1   7   1     1146.55     1365.13     32.46 o
   0   7   1      518.71      693.88     24.43 o
   1   7   1       27.07       39.15     13.15 o
   2   7   1      723.42     1155.38     32.26 o
   3   7   1    29197.16    29192.90    311.84 o
   4   7   1     6650.88     6386.11    117.42 o
   5   7   1     5188.28     4986.49     75.28 o
   6   7   1     4977.05     4525.93     74.49 o
   7   7   1     2283.22     2368.81     61.65 o
   8   7   1     4883.71     4545.27     84.13 o
   9   7   1     2089.78     2011.14     55.95 o
  10   7   1     2246.91     1967.95     61.01 o
  11   7   1      719.24      652.80     42.15 o
  12   7   1     2265.46     2320.66     71.22 o
  13   7   1     1328.87     1374.02     65.51 o
  14   7   1       71.72       87.05     33.25 o
  15   7   1     1568.23     1492.38     69.08 o
  16   7   1      100.13      127.42     42.73 o
  17   7   1       38.81       17.21     60.67 o
  18   7   1       82.98      105.39     52.56 o
  19   7   1       89.16       27.53     52.60 o
  20   7   1      210.01      414.22     74.58 o
 -20   8   1       20.43       20.49     54.77 o
 -19   8   1      101.17       93.49     55.44 o
 -18   8   1       17.14       30.05     49.83 o
 -17   8   1      382.71      430.82     58.35 o
 -16   8   1        8.87      -32.64     35.40 o
 -15   8   1     1739.48     1595.88     69.39 o
 -14   8   1      718.98      824.84     47.98 o
 -13   8   1      254.72      277.98     33.29 o
 -12   8   1      386.70      361.39     40.71 o
 -11   8   1      600.34      508.66     48.90 o
 -10   8   1      490.25      413.84     33.36 o
  -9   8   1      321.97      331.70     30.52 o
  -8   8   1     2766.66     2797.04     58.26 o
  -7   8   1      839.21      938.58     33.12 o
  -6   8   1     1716.90     1751.85     42.62 o
  -5   8   1      237.38      435.46     23.63 o
  -4   8   1      682.94      747.30     31.33 o
  -3   8   1     2459.50     2382.00     57.38 o
  -2   8   1     4282.57     4946.15     76.35 o
  -1   8   1        2.39        3.76     14.05 o
   0   8   1    12212.14    12601.06    149.94 o
   1   8   1      171.67      196.95     18.05 o
   2   8   1     1070.64     1343.21     36.71 o
   3   8   1      976.10     1020.86     31.57 o
   4   8   1      107.59      145.19     18.21 o
   5   8   1       25.55      104.41     17.88 o
   6   8   1     1693.92     1548.62     41.26 o
   7   8   1      320.24      331.54     24.75 o
   8   8   1     2218.46     2214.58     60.00 o
   9   8   1      188.57      165.77     26.25 o
  10   8   1      664.33      614.51     39.07 o
  11   8   1      171.14      175.60     29.72 o
  12   8   1      921.04      917.72     48.94 o
  13   8   1     2142.54     2168.87     70.16 o
  14   8   1      354.78      317.26     43.72 o
  15   8   1      414.69      425.00     50.28 o
  16   8   1      609.96      600.09     86.68 o
  17   8   1      269.10      325.57     55.73 o
  18   8   1      180.62      174.71     60.12 o
  19   8   1      979.57     1004.46     97.54 o
 -20   9   1     1286.35     1208.58    106.03 o
 -19   9   1        4.54       56.40     53.75 o
 -18   9   1     2256.10     2523.50    141.73 o
 -17   9   1      243.25      325.33     63.40 o
 -16   9   1      257.49      229.42     57.31 o
 -15   9   1     2570.93     2611.16     99.20 o
 -14   9   1     4277.93     4354.21    103.31 o
 -13   9   1      614.78      642.14     42.58 o
 -12   9   1     1162.13     1146.84     53.15 o
 -11   9   1      529.89      461.09     36.24 o
 -10   9   1     1984.55     1899.25     59.35 o
  -9   9   1     1734.74     1942.19     58.23 o
  -8   9   1      416.44      447.06     33.13 o
  -7   9   1     7496.50     7169.24    116.62 o
  -6   9   1     1462.20     1740.11     59.38 o
  -5   9   1     2218.56     2144.29     56.56 o
  -4   9   1     5439.85     5619.75    106.55 o
  -3   9   1      728.60      695.45     32.23 o
  -2   9   1       66.76       87.54     18.46 o
  -1   9   1     1007.53     1065.98     34.74 o
   0   9   1      574.22      601.73     28.34 o
   1   9   1      319.36      281.53     21.94 o
   2   9   1     7935.63     7966.53    112.56 o
   3   9   1     4989.98     4670.55     74.39 o
   4   9   1     3905.79     4196.68     70.28 o
   5   9   1      178.95      191.77     21.48 o
   6   9   1     2745.13     2745.82     64.76 o
   7   9   1      422.35      402.43     44.38 o
   8   9   1      602.36      600.49     37.42 o
   9   9   1      437.04      346.04     33.14 o
  10   9   1     2788.08     2670.78     72.51 o
  11   9   1      692.85      834.39     49.75 o
  12   9   1       42.34        1.63     27.83 o
  13   9   1     4325.14     4489.85    113.59 o
  14   9   1     1234.19     1189.26     69.42 o
  15   9   1     3441.53     3594.39    114.57 o
  16   9   1      861.61      765.62     79.97 o
  17   9   1      603.88      525.95     76.65 o
  18   9   1     1231.82     1295.54    106.04 o
  19   9   1      500.38      575.13     82.98 o
 -19  10   1        2.01       14.14     77.50 o
 -18  10   1       21.09        5.40     46.48 o
 -17  10   1       37.07       -4.65     46.27 o
 -16  10   1       28.89      -23.65     41.37 o
 -15  10   1        7.17      -36.14     39.93 o
 -14  10   1       84.51       57.80     47.13 o
 -13  10   1      681.27      696.55     59.11 o
 -12  10   1       64.08       29.74     27.90 o
 -11  10   1     1602.81     1470.70     57.58 o
 -10  10   1     1986.92     2119.79     65.01 o
  -9  10   1     1143.01     1135.80     48.75 o
  -8  10   1       23.43        6.02     21.92 o
  -7  10   1     1385.59     1401.15     49.41 o
  -6  10   1      348.02      292.91     29.40 o
  -5  10   1     2304.88     2207.70     58.02 o
  -4  10   1     4531.25     4511.53     89.88 o
  -3  10   1     1120.01     1213.77     53.37 o
  -2  10   1     1119.65     1194.35     40.98 o
  -1  10   1     1653.58     1628.97     79.73 o
   0  10   1      235.81      367.22     28.11 o
   1  10   1      115.25      119.38     22.06 o
   2  10   1      314.48      304.89     27.62 o
   3  10   1      455.41      561.77     35.62 o
   4  10   1     4024.16     4148.97     86.53 o
   5  10   1       10.79       30.46     22.80 o
   6  10   1      204.50      198.35     28.06 o
   7  10   1       17.70       16.61     21.90 o
   8  10   1      422.16      448.61     37.47 o
   9  10   1        6.39       18.70     25.76 o
  10  10   1     2690.97     2794.81     81.29 o
  11  10   1     1728.41     1720.85     68.04 o
  12  10   1      307.92      266.75     39.55 o
  13  10   1       70.41        8.05     33.58 o
  14  10   1       93.20       37.16     39.29 o
  15  10   1       15.82        1.98     49.11 o
  16  10   1      664.00      676.83     82.39 o
  17  10   1      496.56      480.14     77.27 o
  18  10   1      105.48       -5.14     52.96 o
 -18  11   1      470.48      413.71     74.81 o
 -17  11   1      258.48      137.44     59.10 o
 -16  11   1        4.15      -15.77     42.26 o
 -15  11   1     2358.12     2070.34    105.64 o
 -14  11   1      143.64      174.60     45.40 o
 -13  11   1      250.88      259.75     46.54 o
 -12  11   1      469.91      556.71     54.61 o
 -11  11   1       35.85        6.46     31.27 o
 -10  11   1     3806.68     3952.51     96.52 o
  -9  11   1      275.17      184.00     33.38 o
  -8  11   1     2503.16     2419.82     71.89 o
  -7  11   1      158.57      129.04     28.62 o
  -6  11   1     1037.57     1205.02     50.56 o
  -5  11   1     3013.02     3033.34     75.33 o
  -4  11   1       20.35      115.18     26.98 o
  -3  11   1      185.10      114.71     30.35 o
  -2  11   1     1372.26     1342.47     53.94 o
  -1  11   1     1207.98     1169.87     45.79 o
   0  11   1      338.98      398.24     31.47 o
   1  11   1     2543.14     2844.19     69.34 o
   2  11   1     2477.06     2280.83     81.51 o
   3  11   1      514.51      568.02     38.24 o
   4  11   1      881.21     1007.80     47.11 o
   5  11   1     2591.41     2485.32     69.95 o
   6  11   1     2216.88     2430.28     70.72 o
   7  11   1      156.94      159.44     29.99 o
   8  11   1     3043.01     3116.89     83.33 o
   9  11   1      167.13      131.59     31.99 o
  10  11   1     1192.97     1223.80     63.42 o
  11  11   1      163.33       92.09     33.73 o
  12  11   1       54.98      143.97     38.45 o
  13  11   1      789.28      794.78     60.37 o
  14  11   1      808.32      760.88     67.91 o
  15  11   1     4362.35     4645.81    179.51 o
  16  11   1      209.50      100.57     57.55 o
  17  11   1      171.64      152.33     62.83 o
 -16  12   1       11.17      -55.64     43.90 o
 -15  12   1       11.07      -33.65     42.55 o
 -14  12   1       18.43       33.63     50.45 o
 -13  12   1       83.98       45.46     41.30 o
 -12  12   1        2.48      -14.37     36.33 o
 -11  12   1        0.85      -19.38     30.97 o
 -10  12   1        4.31       14.81     31.04 o
  -9  12   1       23.55      117.76     33.81 o
  -8  12   1        4.85      -11.33     26.18 o
  -7  12   1      802.43      756.23     46.80 o
  -6  12   1      139.63      227.28     44.32 o
  -5  12   1     2806.42     2647.57     74.82 o
  -4  12   1     4954.50     4752.12    100.26 o
  -3  12   1      170.81      162.76     31.22 o
  -2  12   1      878.40      944.40     52.18 o
  -1  12   1       11.34       30.50     27.08 o
   0  12   1      682.54      961.01     53.04 o
   1  12   1        0.64      -14.84     25.44 o
   2  12   1      451.29      504.06     40.84 o
   3  12   1     1373.61     1395.28     73.28 o
   4  12   1     3855.33     3783.82     89.12 o
   5  12   1     1194.40     1227.27     55.43 o
   6  12   1     1386.75     1403.82     58.51 o
   7  12   1     1262.20     1374.02     60.34 o
   8  12   1        4.90       80.51     31.25 o
   9  12   1      450.53      445.68     55.24 o
  10  12   1      272.60      236.30     41.43 o
  11  12   1      559.13      545.43     56.25 o
  12  12   1      384.47      386.37     58.70 o
  13  12   1       73.79      150.68     47.41 o
  14  12   1     1839.59     1715.48    105.14 o
  15  12   1      127.88      165.15     57.10 o
  16  12   1      922.24      961.24    135.18 o
 -15  13   1     1555.56     1608.91    103.32 o
 -14  13   1       25.90      -55.63     44.72 o
 -13  13   1     1942.91     2180.57    177.05 o
 -12  13   1       38.61        7.62     41.21 o
 -11  13   1      822.50      823.33     69.99 o
 -10  13   1     1094.74     1101.38     70.47 o
  -9  13   1      943.92      893.10     61.47 o
  -8  13   1     4138.93     4096.48    133.41 o
  -7  13   1      278.65      201.49     44.69 o
  -6  13   1     4408.84     4420.94    178.19 o
  -5  13   1      214.68      179.21     33.06 o
  -4  13   1     1292.51     1348.51     69.05 o
  -3  13   1     1496.37     1492.91     68.09 o
  -2  13   1     5867.25     5641.36    131.13 o
  -1  13   1     4208.25     3763.63    103.55 o
   0  13   1       35.85        9.32     36.04 o
   1  13   1     5771.89     5652.16    131.27 o
   2  13   1     2549.55     2220.39     81.15 o
   3  13   1     1589.21     1550.40     65.48 o
   4  13   1     1994.22     1892.00     76.45 o
   5  13   1      514.60      328.02     43.28 o
   6  13   1      360.59      299.99     38.18 o
   7  13   1      842.10      788.38     52.26 o
   8  13   1     3881.86     3980.64    158.32 o
   9  13   1      284.06      319.53     42.19 o
  10  13   1      851.29      788.97     69.68 o
  11  13   1     1862.96     1936.30    102.31 o
  12  13   1      258.19      335.79     58.59 o
  13  13   1      609.48      628.82     71.41 o
  14  13   1      718.20      809.78     81.44 o
 -13  14   1        1.96      104.73     54.17 o
 -12  14   1      240.06      208.54     67.36 o
 -11  14   1        2.34      -35.41     40.98 o
 -10  14   1       12.35       34.40     41.51 o
  -9  14   1      123.23       56.71     57.14 o
  -8  14   1       75.54       91.15     40.34 o
  -7  14   1      804.86      736.83     60.43 o
  -6  14   1      115.47       72.88     38.17 o
  -5  14   1        9.84       31.22     34.13 o
  -4  14   1       84.91       25.55     33.64 o
  -3  14   1       56.54       80.63     35.77 o
  -2  14   1      435.26      389.75     45.79 o
  -1  14   1      138.51      179.14     37.64 o
   0  14   1      193.17      226.12     39.19 o
   1  14   1      354.00      417.83     47.99 o
   2  14   1        0.90        8.72     33.35 o
   3  14   1       84.31       97.76     33.29 o
   4  14   1      188.94      261.32     40.10 o
   5  14   1      165.33       56.53     40.84 o
   6  14   1      275.28      207.50     39.63 o
   7  14   1       50.32      186.91     40.99 o
   8  14   1      101.59        2.86     39.82 o
   9  14   1      240.06      221.76     50.31 o
  10  14   1      608.75      644.04     67.97 o
  11  14   1       24.28       -9.73     44.26 o
  12  14   1       78.24       65.93     73.63 o
 -11  15   1      948.08      938.51     81.19 o
 -10  15   1     1617.46     1810.49    100.64 o
  -9  15   1      962.49      980.00     77.79 o
  -8  15   1     1036.37     1135.28    108.46 o
  -7  15   1      104.53       96.55     43.87 o
  -6  15   1      125.81      136.24     45.43 o
  -5  15   1      131.25       97.20     42.30 o
  -4  15   1      167.67       65.87     40.28 o
  -3  15   1       61.58       59.24     41.61 o
  -2  15   1     1826.37     1794.49     90.86 o
  -1  15   1      522.07      572.51     59.89 o
   0  15   1      910.66      837.90    106.13 o
   1  15   1      238.57      381.86     48.67 o
   2  15   1      494.54      481.91     50.01 o
   3  15   1        4.48       27.86     34.00 o
   4  15   1      102.01      128.78     38.89 o
   5  15   1        5.57       29.50     40.97 o
   6  15   1      111.01       76.42     44.03 o
   7  15   1        7.45      -20.72     53.07 o
   8  15   1     1695.94     1721.15    106.78 o
   9  15   1      404.17      320.60     59.03 o
  10  15   1       78.10      -12.72     74.70 o
  -9  16   1     1165.20     1081.60     88.02 o
  -8  16   1        1.78       20.94     44.79 o
  -7  16   1      552.98      573.23     67.66 o
  -6  16   1      100.33       66.40     45.27 o
  -5  16   1        1.61       57.91     44.90 o
  -4  16   1      250.04      184.57     51.03 o
  -3  16   1      325.62      419.28     59.91 o
  -2  16   1       97.55       89.85     46.35 o
  -1  16   1      617.16      526.75     71.27 o
   0  16   1      250.15      226.59     50.79 o
   1  16   1      268.48      285.58     52.27 o
   2  16   1      655.95      686.71     76.71 o
   3  16   1      150.14      120.92     50.97 o
   4  16   1       81.97      -11.59     53.14 o
   5  16   1        0.59        7.52     47.45 o
   6  16   1      554.60      561.50     67.67 o
   7  16   1      341.87      413.50     65.17 o
   8  16   1      115.06      126.42     52.42 o
  -4  17   1       96.93       65.18     46.88 o
  -3  17   1      635.46      503.70     66.71 o
  -2  17   1       21.90       10.58     52.54 o
  -1  17   1      224.86      228.05     97.45 o
   0  17   1       29.63       76.36     54.29 o
   1  17   1      439.11      464.69     73.59 o
   2  17   1      109.60      171.52     56.95 o
   3  17   1      141.88      218.40     60.65 o
 -23   0   2      117.76       12.80    111.09 o
 -22   0   2     1554.48     1629.87    124.82 o
 -21   0   2     1610.00     1571.68    121.09 o
 -20   0   2       55.03       38.08     56.58 o
 -19   0   2     1623.84     1785.07    116.43 o
 -18   0   2      395.68      372.75     77.71 o
 -17   0   2     1808.65     2164.62    116.93 o
 -16   0   2     7669.03     8257.42    238.06 o
 -15   0   2      349.51      290.22     63.51 o
 -14   0   2     2605.86     3112.71    136.79 o
 -13   0   2       25.54       36.29     33.23 o
 -12   0   2    18537.53    18140.83    347.71 o
 -11   0   2      379.04      421.71     39.91 o
 -10   0   2      299.46      351.97     61.49 o
  -9   0   2    19020.98    20902.66    377.95 o
  -8   0   2       13.96       16.55     20.49 o
  -7   0   2     1170.99     1442.53     60.42 o
  -6   0   2     2178.23     2365.76     74.28 o
  -5   0   2    45437.73    50689.54    848.53 o
  -4   0   2      901.57      665.94     26.18 o
  -3   0   2       13.93      107.17     16.64 o
  -2   0   2    56215.44    63275.53   1197.38 o
  -1   0   2    19385.98    19864.85    659.32 o
   0   0   2   105872.91   113656.97   3664.16 o
   1   0   2     8959.47    10375.55    260.68 o
   2   0   2     1935.92     2682.59     71.25 o
   3   0   2     2280.19     3064.60     72.83 o
   4   0   2    40920.39    42422.46    715.31 o
   5   0   2    21436.05    20710.82    368.39 o
   6   0   2    10537.75    10564.58    208.26 o
   7   0   2    27148.00    27934.46    495.64 o
   8   0   2     9272.94     9780.16    204.25 o
   9   0   2    15589.56    13747.59    289.49 o
  10   0   2    17059.46    17423.28    392.16 o
  11   0   2     1021.63      805.77     56.62 o
  12   0   2       23.44       15.22     32.90 o
  13   0   2     1925.83     1884.32     87.41 o
  14   0   2     3029.37     3469.97    176.36 o
  15   0   2     1589.10     1747.82    144.22 o
  16   0   2     1519.69     1754.57    111.82 o
  17   0   2       28.92       31.37     59.70 o
  18   0   2     4392.29     4036.18    225.16 o
  19   0   2       48.27       55.50     61.93 o
  20   0   2      377.89      451.10     81.97 o
  21   0   2      715.16      631.21     94.36 o
 -23   1   2      928.61      951.15     83.66 o
 -22   1   2      388.09      395.47     62.87 o
 -21   1   2       43.05      -16.86     36.89 o
 -20   1   2        2.69       18.18     35.96 o
 -19   1   2     1006.89      993.95     66.14 o
 -18   1   2      191.44      262.44     42.53 o
 -17   1   2     1396.61     1407.22     68.59 o
 -16   1   2       32.60       13.63     27.95 o
 -15   1   2      201.64      190.34     32.91 o
 -14   1   2     1888.07     1883.93     63.03 o
 -13   1   2     1760.47     2178.29     60.05 o
 -12   1   2     1407.73     1207.88     44.61 o
 -11   1   2     2887.91     2973.11     64.48 o
 -10   1   2     3836.08     4037.37     74.45 o
  -9   1   2      122.89      133.94     20.84 o
  -8   1   2      268.08      371.59     24.00 o
  -7   1   2      197.97      154.62     16.93 o
  -6   1   2       39.29      159.62     26.71 o
  -5   1   2        2.00       -5.36     10.53 o
  -4   1   2      744.16      689.67     16.68 o
  -3   1   2    13228.05    14844.11    153.97 o
  -2   1   2     2528.12     2572.24     38.78 o
  -1   1   2      484.53      467.54     13.56 o
   0   1   2       60.83       -2.90      7.09 o
   1   1   2      714.37      530.41     17.39 o
   2   1   2    10759.03     9983.40    135.72 o
   3   1   2    16818.57    16433.50    218.45 o
   4   1   2       95.44      309.11     22.60 o
   5   1   2     4215.73     3952.18     67.52 o
   6   1   2     4949.17     5805.87     92.09 o
   7   1   2      571.53      775.06     39.19 o
   8   1   2     3413.65     3858.60     74.81 o
   9   1   2     1630.36     1268.11     43.94 o
  10   1   2        4.68        3.99     18.84 o
  11   1   2       46.25       24.49     25.13 o
  12   1   2     3195.79     3366.87     79.05 o
  13   1   2      261.53      260.95     32.69 o
  14   1   2      524.14      503.38     40.10 o
  15   1   2      462.90      446.37     43.12 o
  16   1   2      456.72      425.57     47.05 o
  17   1   2      145.52      114.18     39.24 o
  18   1   2      549.94      517.33     56.56 o
  19   1   2       58.56       79.13     42.84 o
  20   1   2      579.71      530.34     62.45 o
  21   1   2      325.83      377.42     65.95 o
 -23   2   2      616.80      517.92    143.77 o
 -22   2   2     1623.32     1691.89     99.68 o
 -21   2   2      933.10      882.69     66.78 o
 -20   2   2       97.94       49.18     38.05 o
 -19   2   2     3454.89     3679.92    112.68 o
 -18   2   2     2234.31     2096.13    104.73 o
 -17   2   2      603.53      480.22     48.47 o
 -16   2   2      378.30      349.32     52.03 o
 -15   2   2      204.80      200.64     35.14 o
 -14   2   2     1049.99     1119.28     56.73 o
 -13   2   2       13.46      -21.78     19.57 o
 -12   2   2    14050.46    13148.82    188.42 o
 -11   2   2     1575.78     1903.42     60.15 o
 -10   2   2    21154.83    21570.90    298.61 o
  -9   2   2      243.32      115.12     20.05 o
  -8   2   2     4915.96     5478.96     87.48 o
  -7   2   2    13757.54    13372.24    157.72 o
  -6   2   2     8266.67     9712.63    117.35 o
  -5   2   2     4104.63     4232.22     58.32 o
  -4   2   2      195.10      894.98     19.02 o
  -3   2   2     5736.35     5709.36     68.43 o
  -2   2   2       17.69       61.94      8.42 o
  -1   2   2       18.04       65.59      8.07 o
   0   2   2    19041.92    20488.64    229.93 o
   1   2   2       33.12        9.63      7.99 o
   2   2   2    26470.91    27322.93    305.53 o
   3   2   2     7254.67     7152.36     93.32 o
   4   2   2     3524.02     3865.23     60.57 o
   5   2   2     7490.18     7295.81    100.65 o
   6   2   2      360.40      595.29     36.12 o
   7   2   2      315.62      140.91     21.57 o
   8   2   2     2355.52     2556.37     58.43 o
   9   2   2     5624.14     5382.85    103.38 o
  10   2   2     2691.83     2241.52     59.43 o
  11   2   2      985.64      889.29     43.19 o
  12   2   2     1005.61     1074.88     46.73 o
  13   2   2      224.53      226.62     31.11 o
  14   2   2     1753.63     1655.47     68.53 o
  15   2   2      878.33      904.82     55.20 o
  16   2   2     3560.65     3419.40    105.76 o
  17   2   2     1865.76     1828.45     83.66 o
  18   2   2     1105.65     1172.65     74.78 o
  19   2   2     1965.05     1832.74    113.38 o
  20   2   2      763.51      807.55     70.26 o
  21   2   2      810.55      764.06     81.15 o
 -23   3   2      743.85      662.23     74.76 o
 -22   3   2       48.98       35.87     58.01 o
 -21   3   2      368.10      528.73     65.44 o
 -20   3   2      186.63       88.79     40.56 o
 -19   3   2       11.25       21.76     34.09 o
 -18   3   2        0.92        3.29     29.95 o
 -17   3   2      356.58      384.32     42.42 o
 -16   3   2     1077.22     1062.35     83.48 o
 -15   3   2        7.13       10.25     25.05 o
 -14   3   2     2930.99     2693.51     74.99 o
 -13   3   2      253.91      144.48     26.31 o
 -12   3   2     4104.48     4381.10     86.85 o
 -11   3   2     1359.18     1365.80     54.96 o
 -10   3   2      330.92      409.72     28.32 o
  -9   3   2       31.37      111.09     19.21 o
  -8   3   2     6438.02     6722.08     98.61 o
  -7   3   2      480.93      792.05     27.29 o
  -6   3   2    15004.64    14906.36    171.83 o
  -5   3   2     3193.73     3033.69     58.49 o
  -4   3   2      475.98      872.96     24.12 o
  -3   3   2     1830.30     1980.85     34.73 o
  -2   3   2    42392.82    44281.95    494.21 o
  -1   3   2    21019.57    22537.46    257.39 o
   0   3   2    84666.12    92691.24   1021.84 o
   1   3   2     1028.65     1660.92     31.68 o
   2   3   2     1911.06     1332.75     28.17 o
   3   3   2     1347.97     1487.71     31.46 o
   4   3   2       24.49      261.28     20.47 o
   5   3   2      598.98      703.84     24.91 o
   6   3   2     7687.73     7546.55    113.35 o
   7   3   2     4401.43     4224.99     76.61 o
   8   3   2       46.50       81.82     19.51 o
   9   3   2     2693.82     2433.33     60.15 o
  10   3   2      510.98      489.11     33.13 o
  11   3   2     1530.12     1429.23     51.06 o
  12   3   2      169.32      141.80     27.77 o
  13   3   2       11.26       80.73     26.86 o
  14   3   2     1211.46     1259.01     59.71 o
  15   3   2      429.54      452.91     44.28 o
  16   3   2       12.62        3.27     30.17 o
  17   3   2      799.57      897.43     65.23 o
  18   3   2      195.46      275.06     48.55 o
  19   3   2       15.86       29.03     42.26 o
  20   3   2      457.82      453.41     67.03 o
  21   3   2      722.38      787.51     82.13 o
 -23   4   2      855.75      832.61     82.07 o
 -22   4   2      262.13      253.68     60.20 o
 -21   4   2      193.69      203.99     53.44 o
 -20   4   2        4.48       23.92     39.64 o
 -19   4   2     3758.76     3608.81    114.29 o
 -18   4   2     1186.56     1017.48     65.22 o
 -17   4   2     4091.61     4526.08    120.14 o
 -16   4   2      118.31      119.54     33.02 o
 -15   4   2      153.39      198.83     31.35 o
 -14   4   2     3579.81     3634.24     92.33 o
 -13   4   2      207.39      255.67     29.88 o
 -12   4   2    17766.44    16742.64    235.84 o
 -11   4   2      980.67     1019.25     46.96 o
 -10   4   2     5330.25     4655.33     81.61 o
  -9   4   2     2562.92     2895.58     58.89 o
  -8   4   2       19.52       36.77     15.21 o
  -7   4   2    10513.47     9564.93    128.29 o
  -6   4   2       42.85       40.73     13.63 o
  -5   4   2     6743.94     6008.22     84.62 o
  -4   4   2      408.55      499.09     22.36 o
  -3   4   2    15411.48    15005.37    180.02 o
  -2   4   2    26716.32    30746.80    332.78 o
  -1   4   2      941.83      845.26     23.15 o
   0   4   2     1860.02     2163.95     39.03 o
   1   4   2     1536.19     2038.66     37.98 o
   2   4   2      612.49      566.56     19.94 o
   3   4   2      134.64      231.81     16.31 o
   4   4   2      517.37      701.52     23.18 o
   5   4   2     7394.59     7597.39    106.97 o
   6   4   2      694.96      539.09     25.80 o
   7   4   2     2822.17     2768.02     57.40 o
   8   4   2       51.40       65.61     24.51 o
   9   4   2     3095.11     2840.62     76.47 o
  10   4   2     2924.49     3100.66     71.82 o
  11   4   2     5930.54     5550.52    113.28 o
  12   4   2     5217.79     5620.20    109.48 o
  13   4   2       12.76        9.24     26.52 o
  14   4   2       15.61       65.91     29.98 o
  15   4   2     2694.60     2760.42     87.65 o
  16   4   2     3292.45     3230.65     97.46 o
  17   4   2     1914.24     1854.54     98.08 o
  18   4   2      113.06       40.46     40.84 o
  19   4   2       31.92       58.02     46.33 o
  20   4   2      316.58      262.26     60.79 o
  21   4   2     2551.15     2525.22    172.97 o
 -22   5   2      440.29      366.90     64.59 o
 -21   5   2       24.46       -3.58     43.62 o
 -20   5   2       20.42       20.05     42.59 o
 -19   5   2       15.28       34.15     40.05 o
 -18   5   2      798.62      718.13     59.18 o
 -17   5   2     1388.80     1421.82     71.89 o
 -16   5   2     1427.21     1450.06     72.65 o
 -15   5   2      208.96      154.41     29.99 o
 -14   5   2     4210.99     4363.52     95.48 o
 -13   5   2      404.36      537.03     69.77 o
 -12   5   2      557.52      672.66     37.07 o
 -11   5   2      318.65      224.12     24.96 o
 -10   5   2       16.77       21.56     17.38 o
  -9   5   2      640.56      787.07     32.72 o
  -8   5   2       86.56      119.25     18.33 o
  -7   5   2     6981.40     7418.96    106.94 o
  -6   5   2      112.15      164.84     16.88 o
  -5   5   2     1672.60     1676.28     38.38 o
  -4   5   2     1332.96     1705.48     39.40 o
  -3   5   2      150.96      192.18     15.90 o
  -2   5   2     3926.17     3309.65     54.97 o
  -1   5   2    11703.07    12170.00    143.43 o
   0   5   2     2161.00     2355.60     43.50 o
   1   5   2    12683.31    14037.76    182.12 o
   2   5   2     5912.28     6646.23     87.53 o
   3   5   2     1293.70     1290.45     32.00 o
   4   5   2       16.61       26.34     13.96 o
   5   5   2     1607.18     1526.77     57.76 o
   6   5   2      335.23      329.39     23.41 o
   7   5   2     1749.42     1658.22     42.68 o
   8   5   2     6314.63     6290.48     96.14 o
   9   5   2     1119.51     1170.32     40.15 o
  10   5   2      375.40      396.88     30.09 o
  11   5   2      484.37      459.63     34.42 o
  12   5   2      351.46      276.98     35.03 o
  13   5   2     2718.91     2399.46     77.21 o
  14   5   2     1247.78     1338.93     63.11 o
  15   5   2      424.52      366.63     43.05 o
  16   5   2      987.53     1026.83     62.50 o
  17   5   2      262.07      190.90     49.18 o
  18   5   2        2.63       22.41     43.12 o
  19   5   2      569.11      636.80     91.47 o
  20   5   2      435.98      422.58     66.98 o
 -22   6   2      625.37      790.70    105.42 o
 -21   6   2       16.78       -9.88     43.60 o
 -20   6   2     1376.17     1271.36     88.43 o
 -19   6   2      408.80      334.11     59.95 o
 -18   6   2     3745.60     3700.27    126.09 o
 -17   6   2     6369.69     6383.23    181.95 o
 -16   6   2      122.36       89.67     32.87 o
 -15   6   2     1342.91     1320.10     57.00 o
 -14   6   2     2735.75     2725.73     98.56 o
 -13   6   2     6463.89     6008.64    109.54 o
 -12   6   2     4102.44     4091.57     83.37 o
 -11   6   2     7987.38     7923.60    126.07 o
 -10   6   2       60.65       82.36     20.87 o
  -9   6   2       67.42      138.27     21.04 o
  -8   6   2      108.08       97.67     18.71 o
  -7   6   2    22193.48    21027.46    257.96 o
  -6   6   2      533.66      537.93     25.82 o
  -5   6   2    18314.80    16487.40    204.02 o
  -4   6   2     1009.71     1070.61     38.61 o
  -3   6   2    19961.21    20324.80    231.64 o
  -2   6   2     2957.03     3475.33     61.52 o
  -1   6   2     2527.90     2619.39     46.14 o
   0   6   2     5843.48     5091.18     72.85 o
   1   6   2     2695.53     2541.06     46.03 o
   2   6   2    19072.58    18645.59    213.69 o
   3   6   2      128.03      107.60     15.63 o
   4   6   2     8679.84     7987.97    107.09 o
   5   6   2     7351.88     7622.37    111.07 o
   6   6   2    12885.13    12363.61    165.68 o
   7   6   2     6651.65     6595.23    104.67 o
   8   6   2      405.74      504.39     34.80 o
   9   6   2     5055.44     4950.73     90.83 o
  10   6   2       24.18       55.91     22.11 o
  11   6   2     8822.21     8266.66    151.71 o
  12   6   2     1965.21     2117.18     71.75 o
  13   6   2     2104.60     2060.70    103.28 o
  14   6   2       15.89       -4.70     29.42 o
  15   6   2     1366.29     1449.46     68.64 o
  16   6   2      996.68     1046.75     68.74 o
  17   6   2        7.59      -16.62     39.81 o
  18   6   2      458.50      497.46     62.73 o
  19   6   2      193.94      161.38     53.31 o
  20   6   2      330.18      343.34     65.27 o
 -21   7   2      928.01      916.92    114.07 o
 -20   7   2      316.21      313.78     59.19 o
 -19   7   2       43.47      -51.57     43.56 o
 -18   7   2       82.20      121.59     94.97 o
 -17   7   2       30.76       31.66     38.16 o
 -16   7   2      297.95      290.26     47.96 o
 -15   7   2      428.08      472.80     57.31 o
 -14   7   2       51.91        7.44     25.16 o
 -13   7   2      783.07      804.38     43.52 o
 -12   7   2      985.91     1011.54     45.17 o
 -11   7   2     4502.29     4321.85     86.10 o
 -10   7   2      333.49      289.92     30.68 o
  -9   7   2      166.83      207.23     23.95 o
  -8   7   2      131.10      236.83     22.93 o
  -7   7   2      126.78       85.62     18.85 o
  -6   7   2     4500.26     4275.53     78.99 o
  -5   7   2      553.88      540.10     26.59 o
  -4   7   2       55.09      219.49     20.65 o
  -3   7   2     1451.93     1438.93     34.65 o
  -2   7   2     1897.08     1704.60     38.16 o
  -1   7   2     3947.68     4727.78     77.95 o
   0   7   2     2801.61     3247.06     55.68 o
   1   7   2     5781.32     7103.76     92.82 o
   2   7   2      212.56      167.75     16.92 o
   3   7   2     2744.80     3244.95     57.73 o
   4   7   2        2.24       21.42     14.52 o
   5   7   2      912.06     1197.70     36.21 o
   6   7   2     3149.60     3115.77     62.68 o
   7   7   2        0.16      -13.17     17.85 o
   8   7   2      635.92      702.51     36.06 o
   9   7   2     1208.67     1145.41     45.13 o
  10   7   2     2734.87     2783.79     73.55 o
  11   7   2      341.74      250.48     32.68 o
  12   7   2      603.33      720.45     48.03 o
  13   7   2      850.46      800.82     52.33 o
  14   7   2      816.84      840.82     61.19 o
  15   7   2      597.02      651.37     58.16 o
  16   7   2       42.23       25.42     38.56 o
  17   7   2       77.78       65.68     44.15 o
  18   7   2      183.01      245.08     54.05 o
  19   7   2       15.37      139.96     53.47 o
 -21   8   2      767.38      820.86     91.61 o
 -20   8   2      175.08      252.04     65.30 o
 -19   8   2     1182.36     1184.29     99.71 o
 -18   8   2       64.75       59.82     44.53 o
 -17   8   2     5896.19     6242.35    169.60 o
 -16   8   2      252.25      110.19     71.37 o
 -15   8   2     1883.04     2110.40    141.55 o
 -14   8   2     2657.02     2562.25     73.50 o
 -13   8   2       21.35       40.17     24.43 o
 -12   8   2     6471.71     6253.75    113.93 o
 -11   8   2     1319.22     1324.77     62.65 o
 -10   8   2     1730.51     1827.83     55.07 o
  -9   8   2      496.00      484.74     31.33 o
  -8   8   2      771.09      880.72     45.84 o
  -7   8   2     8897.10     8506.38    127.28 o
  -6   8   2       20.45       44.99     17.83 o
  -5   8   2    24801.10    24689.08    300.27 o
  -4   8   2      464.33      820.98     34.42 o
  -3   8   2        7.26       52.06     15.67 o
  -2   8   2     2008.67     1905.35     43.01 o
  -1   8   2     2660.37     2777.65     52.93 o
   0   8   2       53.83      101.84     16.40 o
   1   8   2      113.91      231.58     19.27 o
   2   8   2     3335.84     3095.56     55.05 o
   3   8   2     5514.36     5798.24     84.30 o
   4   8   2     5855.90     5913.88     86.83 o
   5   8   2    19600.78    18509.30    214.64 o
   6   8   2      517.08      550.41     29.78 o
   7   8   2      227.55      233.73     24.17 o
   8   8   2     1333.91     1423.21     52.68 o
   9   8   2      258.25      230.48     30.56 o
  10   8   2      810.36      802.04     45.59 o
  11   8   2     9654.72     9258.44    170.26 o
  12   8   2      485.50      515.32     48.45 o
  13   8   2     1047.45     1016.02     63.54 o
  14   8   2      901.33      897.60     80.64 o
  15   8   2     1709.98     1663.03     82.49 o
  16   8   2      257.65      365.49     53.96 o
  17   8   2      152.30      189.05     81.18 o
  18   8   2     1177.97     1236.24     89.59 o
  19   8   2        5.79      -24.39     57.73 o
 -20   9   2      180.48      110.88     58.38 o
 -19   9   2      574.34      562.77     76.77 o
 -18   9   2      138.09      108.13     53.23 o
 -17   9   2       24.99      -29.47     38.31 o
 -16   9   2      851.81      853.26     65.61 o
 -15   9   2       23.50       89.71     37.71 o
 -14   9   2      344.93      380.47     41.60 o
 -13   9   2      198.11      219.41     34.98 o
 -12   9   2        0.87        1.17     24.07 o
 -11   9   2      168.34      140.42     27.56 o
 -10   9   2       11.27      -38.60     19.87 o
  -9   9   2     2972.70     2982.91     69.80 o
  -8   9   2     1487.27     1454.29     48.82 o
  -7   9   2     4928.61     4667.44     86.62 o
  -6   9   2     1770.61     1648.81     48.37 o
  -5   9   2      408.47      408.56     28.45 o
  -4   9   2        3.02      125.88     22.30 o
  -3   9   2      791.81      874.49     33.00 o
  -2   9   2       91.00       84.87     18.67 o
  -1   9   2      101.67       85.09     18.34 o
   0   9   2      950.37      983.51     35.00 o
   1   9   2      361.23      407.61     30.90 o
   2   9   2     3793.76     4168.09     81.13 o
   3   9   2     1536.68     1641.51     49.76 o
   4   9   2     2233.34     2144.65     49.64 o
   5   9   2      771.66      769.59     32.72 o
   6   9   2       12.41       24.67     20.33 o
   7   9   2       62.07       63.46     25.68 o
   8   9   2        5.73      -14.20     23.74 o
   9   9   2        9.18      110.65     35.14 o
  10   9   2     4261.42     4093.50     97.80 o
  11   9   2      370.73      415.72     42.54 o
  12   9   2     2709.37     2783.16     85.38 o
  13   9   2      275.54      344.39     56.15 o
  14   9   2      796.04      732.74     63.43 o
  15   9   2      158.49       97.11     48.62 o
  16   9   2      367.98      379.66     68.20 o
  17   9   2      201.43      278.61     74.31 o
  18   9   2       66.59      118.66     60.47 o
 -19  10   2     1629.73     1695.56    116.31 o
 -18  10   2       14.97      -61.27     46.39 o
 -17  10   2     2503.87     2704.08    136.44 o
 -16  10   2      117.57       70.82     43.82 o
 -15  10   2     2304.84     2529.48    108.02 o
 -14  10   2      698.80      661.03     57.63 o
 -13  10   2     1726.84     1676.10     72.88 o
 -12  10   2     1999.65     1919.71     70.90 o
 -11  10   2      274.15      273.55     33.37 o
 -10  10   2     4336.85     4325.10     91.04 o
  -9  10   2      156.90      200.30     44.96 o
  -8  10   2      461.07      480.20     34.70 o
  -7  10   2      730.19      741.07     49.74 o
  -6  10   2        3.65       48.85     21.35 o
  -5  10   2     3845.74     4230.78     81.70 o
  -4  10   2      121.13      153.92     25.52 o
  -3  10   2       10.79       15.76     17.80 o
  -2  10   2       10.98        3.96     18.09 o
  -1  10   2      322.66      388.65     28.35 o
   0  10   2     1511.00     1522.96     48.10 o
   1  10   2       22.81        0.87     18.92 o
   2  10   2       73.81      107.43     20.47 o
   3  10   2      217.14      188.21     25.55 o
   4  10   2      121.65      146.56     25.90 o
   5  10   2     6185.97     5872.51    110.90 o
   6  10   2      607.58      580.33     40.33 o
   7  10   2     1158.78     1186.05     52.47 o
   8  10   2      140.36      188.21     31.42 o
   9  10   2     1887.19     1922.49     68.44 o
  10  10   2     1075.34     1148.88     58.51 o
  11  10   2     1178.74     1178.69     63.15 o
  12  10   2      117.45      185.00     38.45 o
  13  10   2        3.78        4.97     33.81 o
  14  10   2     4292.49     4489.23    143.06 o
  15  10   2      900.06     1001.16     72.24 o
  16  10   2     2109.41     2449.77    132.13 o
  17  10   2      487.58      437.02     76.50 o
 -18  11   2       11.70       36.59     54.47 o
 -17  11   2      280.50      281.68     58.87 o
 -16  11   2        0.21        6.69     43.93 o
 -15  11   2      263.00       72.61     69.25 o
 -14  11   2     1566.28     1605.77    120.25 o
 -13  11   2     1389.31     1280.81     74.61 o
 -12  11   2      287.70      210.53     41.51 o
 -11  11   2        6.07       -8.38     29.55 o
 -10  11   2       54.41       51.11     28.29 o
  -9  11   2        5.58       33.13     24.52 o
  -8  11   2       31.70        8.59     23.37 o
  -7  11   2      377.80      333.43     31.97 o
  -6  11   2     2796.28     2535.11     65.60 o
  -5  11   2       88.67       68.05     23.54 o
  -4  11   2     6170.09     5818.57    109.47 o
  -3  11   2     1810.84     1759.90     56.27 o
  -2  11   2     1096.07     1110.66     52.18 o
  -1  11   2       87.54       92.75     22.61 o
   0  11   2     1004.95     1009.81     43.67 o
   1  11   2       95.32       97.41     26.73 o
   2  11   2      106.46       67.73     24.66 o
   3  11   2     2325.33     2301.25     72.96 o
   4  11   2     5704.44     5700.70    110.34 o
   5  11   2     1143.07     1080.74     51.94 o
   6  11   2     2341.00     2355.00     86.69 o
   7  11   2      285.21      222.71     33.35 o
   8  11   2       13.84      118.57     31.91 o
   9  11   2      258.24      250.10     36.92 o
  10  11   2     1152.23     1278.37     62.79 o
  11  11   2      293.65      252.12     41.74 o
  12  11   2     3954.47     4113.52    113.82 o
  13  11   2        0.60      -65.17     32.58 o
  14  11   2       26.52        3.77     36.86 o
  15  11   2       20.64      151.79     52.61 o
  16  11   2       46.50       62.04     56.90 o
 -17  12   2       86.74       19.53     48.01 o
 -16  12   2      141.80      274.97     58.05 o
 -15  12   2      335.71      260.10     73.69 o
 -14  12   2       34.18      -27.75     42.58 o
 -13  12   2       12.27        4.69     43.53 o
 -12  12   2      979.99     1010.66     68.76 o
 -11  12   2     1723.98     1880.00     83.73 o
 -10  12   2     1104.13     1010.28     60.20 o
  -9  12   2     3633.23     3644.84    121.69 o
  -8  12   2        1.07       12.73     29.88 o
  -7  12   2     9749.53     9000.75    168.38 o
  -6  12   2      458.16      586.93     41.57 o
  -5  12   2     1806.81     1745.82     61.26 o
  -4  12   2      124.85      169.24     33.10 o
  -3  12   2       37.71       27.10     24.74 o
  -2  12   2     2641.97     2565.76     75.26 o
  -1  12   2     3342.45     3353.85     97.16 o
   0  12   2    15205.14    14338.26    245.41 o
   1  12   2      182.19      106.89     31.49 o
   2  12   2     1015.75     1075.99     53.59 o
   3  12   2     1731.96     1763.17     71.32 o
   4  12   2     3407.41     3454.54    112.90 o
   5  12   2     4243.31     4077.95     94.89 o
   6  12   2     1337.97     1400.44     60.23 o
   7  12   2      428.35      428.46     52.46 o
   8  12   2      845.08      799.64     56.77 o
   9  12   2      778.19      807.78     53.88 o
  10  12   2     1894.29     2004.58    118.64 o
  11  12   2      118.30       82.71     37.10 o
  12  12   2       54.10       28.37     36.01 o
  13  12   2     2831.00     3149.33    153.06 o
  14  12   2      408.90      345.20     72.15 o
  15  12   2        2.73       85.85     58.71 o
 -16  13   2      912.09     1006.80    103.57 o
 -15  13   2       48.74       72.08     54.44 o
 -14  13   2      106.89      137.21     64.84 o
 -13  13   2      105.90       53.80     46.79 o
 -12  13   2      865.66      773.00     85.86 o
 -11  13   2        7.58       31.49     38.32 o
 -10  13   2      362.08      335.48     66.73 o
  -9  13   2       26.42       55.00     34.50 o
  -8  13   2       99.96      202.69     38.51 o
  -7  13   2      518.40      572.29     49.45 o
  -6  13   2      271.47      288.72     40.20 o
  -5  13   2      221.15      156.49     35.93 o
  -4  13   2        8.66       10.62     29.22 o
  -3  13   2      294.82      248.28     45.49 o
  -2  13   2      745.95      890.34     61.52 o
  -1  13   2      864.84      933.37     56.55 o
   0  13   2      526.71      460.69     45.35 o
   1  13   2      469.87      665.29     55.91 o
   2  13   2       79.54      122.54     31.71 o
   3  13   2        4.02       19.37     35.98 o
   4  13   2      288.43      323.42     41.70 o
   5  13   2      776.29      807.21     54.10 o
   6  13   2      458.38      474.50     62.65 o
   7  13   2       13.19       73.63     32.95 o
   8  13   2      295.79      278.67     45.30 o
   9  13   2      333.12      279.49     44.50 o
  10  13   2      201.52      127.80     41.57 o
  11  13   2       32.47      -10.70     43.64 o
  12  13   2       22.91      132.38     62.59 o
  13  13   2       22.38      -26.12     39.56 o
  14  13   2      158.14       88.22     53.41 o
 -14  14   2       65.29      153.74     66.02 o
 -13  14   2        4.73       31.30     52.23 o
 -12  14   2     1099.06     1163.65     92.51 o
 -11  14   2      279.91      353.07     55.95 o
 -10  14   2      276.77      363.29     72.91 o
  -9  14   2      208.37      323.10     51.56 o
  -8  14   2      139.12      141.94     42.90 o
  -7  14   2     1454.23     1600.86     78.67 o
  -6  14   2       31.99      -15.20     31.24 o
  -5  14   2       31.90      -61.59     30.80 o
  -4  14   2      166.41       93.05     38.80 o
  -3  14   2      626.94      696.95     61.41 o
  -2  14   2      924.90      888.55     65.59 o
  -1  14   2     1151.14     1224.79     73.69 o
   0  14   2     4434.08     4167.43    114.78 o
   1  14   2       75.05       75.81     35.00 o
   2  14   2      294.14      251.48     39.43 o
   3  14   2       14.48        3.11     30.55 o
   4  14   2      370.24      373.46     55.12 o
   5  14   2        7.87       17.84     32.86 o
   6  14   2     2456.90     2425.36    160.32 o
   7  14   2     1531.21     1208.10     68.04 o
   8  14   2       76.82      189.29     44.13 o
   9  14   2     1045.30     1019.16     90.44 o
  10  14   2     1846.71     2052.24    183.83 o
  11  14   2       10.83        7.81     48.11 o
  12  14   2      282.60      210.19     63.89 o
 -12  15   2       54.54        8.28     51.21 o
 -11  15   2       56.78      136.96     55.85 o
 -10  15   2      144.01      122.40     49.27 o
  -9  15   2       71.98       -3.59     47.93 o
  -8  15   2      451.02      519.62     61.83 o
  -7  15   2        5.71      -49.31     38.50 o
  -6  15   2      156.24      129.79     45.93 o
  -5  15   2        2.63       61.00     41.24 o
  -4  15   2     1617.61     1542.20     85.40 o
  -3  15   2       22.11      112.97     41.93 o
  -2  15   2       85.01       71.91     49.34 o
  -1  15   2      263.43      228.24     46.52 o
   0  15   2      350.14      312.33     51.68 o
   1  15   2      258.68      206.42     43.62 o
   2  15   2      841.18      974.53     67.17 o
   3  15   2      835.10      773.37     71.13 o
   4  15   2      820.65      821.47     64.99 o
   5  15   2      178.51      155.17     41.92 o
   6  15   2        2.72       -6.40     35.61 o
   7  15   2        6.82      -22.62     39.43 o
   8  15   2        8.26       31.78     43.83 o
   9  15   2      123.86       54.93     50.76 o
  10  15   2      172.43      187.21     53.10 o
  -9  16   2      383.48      382.53     62.13 o
  -8  16   2      285.25      241.99     55.64 o
  -7  16   2      774.71      766.54     82.98 o
  -6  16   2       74.04       71.84     53.25 o
  -5  16   2      128.19       71.27     47.33 o
  -4  16   2      420.29      450.09     66.26 o
  -3  16   2     1240.44     1010.38     78.87 o
  -2  16   2     1484.78     1310.40     85.61 o
  -1  16   2       50.06       86.83     46.24 o
   0  16   2     1266.60     1328.36     85.57 o
   1  16   2      392.57      354.84     57.60 o
   2  16   2        8.60       73.03     44.21 o
   3  16   2        2.27      -42.29     40.21 o
   4  16   2        6.27       39.87     47.97 o
   5  16   2       52.51      -52.37     50.27 o
   6  16   2       17.19      116.03     53.97 o
   7  16   2      357.60      191.36     58.67 o
  -5  17   2       11.93      -57.55     41.80 o
  -4  17   2        8.73       50.58     49.08 o
  -3  17   2       41.48      -11.65     44.60 o
  -2  17   2     1191.11     1258.41    108.80 o
  -1  17   2     3960.67     3786.04    154.74 o
   0  17   2        6.09       79.23     49.28 o
   1  17   2      355.87      526.16     74.21 o
   2  17   2        9.61       55.60     53.91 o
   3  17   2        6.36      -49.15     48.49 o
 -24   1   3        3.91       83.36     54.78 o
 -23   1   3       36.65       85.72     54.56 o
 -22   1   3      830.37      845.54     74.25 o
 -21   1   3      673.72      886.48     85.55 o
 -20   1   3     3672.60     3798.44    108.46 o
 -19   1   3      313.63      197.83     36.14 o
 -18   1   3      361.38      344.95     41.65 o
 -17   1   3     5062.59     5296.63    120.26 o
 -16   1   3       14.05       24.85     27.40 o
 -15   1   3     5629.90     5513.15    123.81 o
 -14   1   3     1174.83     1181.78     49.81 o
 -13   1   3     4341.68     4089.67     81.63 o
 -12   1   3     1933.46     2269.19     60.61 o
 -11   1   3      797.72      648.28     31.72 o
 -10   1   3    11016.56    10466.74    150.39 o
  -9   1   3    17986.16    18744.19    242.63 o
  -8   1   3    15034.41    15185.89    187.54 o
  -7   1   3     9935.87     9824.53    125.97 o
  -6   1   3     3934.01     3877.04     55.22 o
  -5   1   3       16.60      130.92     10.25 o
  -4   1   3     2372.55     2465.04     35.93 o
  -3   1   3     4243.35     5034.56     64.16 o
  -2   1   3    25072.31    24521.23    372.22 o
  -1   1   3    28645.59    30480.78    411.72 o
   0   1   3     5925.82     5190.13     78.79 o
   1   1   3    15263.14    17627.10    246.28 o
   2   1   3     8280.36     9738.10    135.48 o
   3   1   3     1761.20     1432.47     33.92 o
   4   1   3       71.05       78.43     15.30 o
   5   1   3      615.62      878.47     30.51 o
   6   1   3     8048.27     8251.07    122.45 o
   7   1   3     1394.90     1374.20     42.05 o
   8   1   3    15659.95    14627.17    202.88 o
   9   1   3     2451.64     2831.45     74.43 o
  10   1   3     2932.06     2855.38     68.87 o
  11   1   3     2278.00     2272.99     70.80 o
  12   1   3      420.51      423.61     35.84 o
  13   1   3       12.97       25.86     26.08 o
  14   1   3     9431.52     9048.59    157.46 o
  15   1   3     2537.24     2696.86     85.87 o
  16   1   3       59.01       56.06     34.67 o
  17   1   3      320.78      285.23     47.03 o
  18   1   3     1201.08     1227.66     76.98 o
  19   1   3      684.23      909.99     72.17 o
  20   1   3      856.75      904.42     84.59 o
  21   1   3      172.57      230.49     68.79 o
 -24   2   3       59.25       -7.98     55.33 o
 -23   2   3        0.75       98.99     47.96 o
 -22   2   3      664.58      732.00     74.07 o
 -21   2   3      204.07      293.79     64.46 o
 -20   2   3      194.20      152.17     39.49 o
 -19   2   3      992.91      967.03     56.83 o
 -18   2   3      214.75      153.16     36.11 o
 -17   2   3      301.86      394.72     41.76 o
 -16   2   3      609.06      640.68     46.55 o
 -15   2   3     1870.17     1707.82     78.36 o
 -14   2   3        0.92      -23.18     26.09 o
 -13   2   3        2.31       16.39     19.34 o
 -12   2   3      155.93      404.80     29.90 o
 -11   2   3      497.58      513.94     29.82 o
 -10   2   3     4760.66     4925.00     86.03 o
  -9   2   3      148.20      176.45     19.60 o
  -8   2   3     1738.32     1448.28     35.95 o
  -7   2   3     1784.13     1541.73     32.07 o
  -6   2   3    15447.27    17186.42    191.87 o
  -5   2   3    16396.95    17176.33    181.35 o
  -4   2   3      196.98      109.46      9.55 o
  -3   2   3    24585.05    26444.14    341.19 o
  -2   2   3    13134.34    12856.19    184.78 o
  -1   2   3     4355.76     4539.66     58.75 o
   0   2   3      693.75     1025.25     21.21 o
   1   2   3     5998.36     5642.25     77.72 o
   2   2   3        0.49        9.42     11.71 o
   3   2   3      687.35      713.75     23.09 o
   4   2   3    13151.21    12605.65    166.52 o
   5   2   3       13.13       38.53     14.18 o
   6   2   3        4.39       -9.39     16.17 o
   7   2   3     1503.05     1614.66     45.77 o
   8   2   3     6865.84     6891.68    112.71 o
   9   2   3     1112.33      969.78     40.45 o
  10   2   3     6376.35     5880.65    107.12 o
  11   2   3      689.35      590.04     37.67 o
  12   2   3      758.16      768.85     51.76 o
  13   2   3      250.27      285.31     33.87 o
  14   2   3      434.95      508.81     42.32 o
  15   2   3      598.17      598.01     63.66 o
  16   2   3      633.54      646.26     51.80 o
  17   2   3     3666.03     3373.54    110.61 o
  18   2   3      644.71      553.66     57.82 o
  19   2   3     1399.68     1542.28     96.92 o
  20   2   3       12.68       45.29     50.02 o
  21   2   3       25.54       84.63     58.75 o
 -23   3   3      612.71      572.23     70.53 o
 -22   3   3     2797.29     2760.17    121.05 o
 -21   3   3     1665.41     1672.97     94.60 o
 -20   3   3      805.22      725.82     68.21 o
 -19   3   3       78.34       88.20     33.26 o
 -18   3   3      985.01     1048.60    102.35 o
 -17   3   3     3809.01     3550.83     96.51 o
 -16   3   3      791.86      886.63     51.72 o
 -15   3   3    11134.65    10828.97    186.99 o
 -14   3   3    11724.20    11915.53    183.07 o
 -13   3   3     2281.56     2116.44     59.89 o
 -12   3   3      419.06      401.29     29.73 o
 -11   3   3     3483.62     3525.36     72.25 o
 -10   3   3     4716.98     4247.49     74.07 o
  -9   3   3     1335.63     1311.30     36.82 o
  -8   3   3     1317.41      906.71     29.64 o
  -7   3   3     2932.31     3154.21     51.30 o
  -6   3   3    13183.06    13088.91    144.30 o
  -5   3   3     4006.13     4614.97     59.48 o
  -4   3   3     4565.97     4067.95     58.27 o
  -3   3   3       12.31       54.51      9.79 o
  -2   3   3    12390.20    11560.65    138.24 o
  -1   3   3     6725.99     6880.76     87.84 o
   0   3   3      469.20      683.20     20.82 o
   1   3   3       44.72       35.29     10.62 o
   2   3   3     1045.90     1367.82     31.36 o
   3   3   3    19200.34    19483.34    228.94 o
   4   3   3     9056.86     9953.79    122.84 o
   5   3   3       12.10       76.28     16.60 o
   6   3   3     4389.78     3921.32     72.30 o
   7   3   3       87.90       79.87     18.70 o
   8   3   3    10899.64     9612.44    145.37 o
   9   3   3     2991.72     3279.82     72.25 o
  10   3   3     2383.46     2197.86     61.16 o
  11   3   3     6615.40     6387.55    116.76 o
  12   3   3        8.21       74.25     25.99 o
  13   3   3     9810.73     9759.75    163.38 o
  14   3   3       34.06       80.35     31.04 o
  15   3   3     4565.89     4356.33    117.02 o
  16   3   3      993.03     1056.01     61.86 o
  17   3   3       94.43      172.63     42.64 o
  18   3   3     4887.93     4687.04    150.21 o
  19   3   3     1434.23     1568.97     98.42 o
  20   3   3     2439.71     2430.16    141.67 o
 -23   4   3      139.18      167.90     54.57 o
 -22   4   3      173.30      262.79     54.64 o
 -21   4   3       41.02      -16.87     41.98 o
 -20   4   3        8.60       -7.55     37.32 o
 -19   4   3      424.22      273.48     48.90 o
 -18   4   3     3031.12     3264.12    102.75 o
 -17   4   3      626.12      589.96     47.61 o
 -16   4   3     3650.24     3763.10     97.60 o
 -15   4   3      270.56      297.37     35.26 o
 -14   4   3       65.39       50.37     24.38 o
 -13   4   3      620.57      537.10     34.90 o
 -12   4   3        0.96       59.76     24.33 o
 -11   4   3       70.97       56.32     18.70 o
 -10   4   3        1.04        0.52     15.31 o
  -9   4   3     3351.43     3117.07     60.09 o
  -8   4   3     6497.77     6972.26    100.93 o
  -7   4   3      197.05      250.85     16.87 o
  -6   4   3        9.40       83.13     11.69 o
  -5   4   3      208.76      400.74     21.01 o
  -4   4   3      299.91      394.36     17.67 o
  -3   4   3      732.84      593.24     19.81 o
  -2   4   3       81.25       44.44     11.30 o
  -1   4   3     2119.06     2002.95     37.49 o
   0   4   3     2956.66     2566.62     43.57 o
   1   4   3        0.67       25.80     11.70 o
   2   4   3      529.66      445.33     19.96 o
   3   4   3       87.23      114.26     13.68 o
   4   4   3     2662.75     2783.80     49.72 o
   5   4   3     3338.41     3693.85     64.88 o
   6   4   3     6217.68     6675.19    100.94 o
   7   4   3      710.38      666.90     35.18 o
   8   4   3      908.23     1057.32     40.88 o
   9   4   3       78.88       76.43     28.32 o
  10   4   3      682.24      765.24     40.13 o
  11   4   3     3898.45     3706.41     91.93 o
  12   4   3     1280.30     1244.20     56.27 o
  13   4   3     2682.15     2565.40     80.77 o
  14   4   3     3887.37     3536.23    122.80 o
  15   4   3     4012.21     3969.45    105.77 o
  16   4   3      979.94      910.62     59.63 o
  17   4   3      180.27       36.05     43.45 o
  18   4   3      599.52      677.75     73.52 o
  19   4   3       59.94       46.69     49.01 o
  20   4   3        2.28        0.13     50.02 o
 -23   5   3       71.98      173.94     62.09 o
 -22   5   3     1275.48     1111.75     86.68 o
 -21   5   3      180.56      151.78     50.77 o
 -20   5   3      939.08      900.95     75.71 o
 -19   5   3     1175.40     1318.01     82.79 o
 -18   5   3     2572.20     2725.67    107.47 o
 -17   5   3      443.82      363.36     42.46 o
 -16   5   3      548.84      613.37     47.06 o
 -15   5   3     3354.12     3226.26     88.45 o
 -14   5   3       41.87       42.01     24.72 o
 -13   5   3     3144.99     3138.81     71.67 o
 -12   5   3     1054.60      917.50     38.97 o
 -11   5   3     1357.35     1653.80     48.38 o
 -10   5   3    10584.40    10175.39    144.32 o
  -9   5   3     1359.86     1474.70     58.58 o
  -8   5   3     2965.93     2459.45     47.32 o
  -7   5   3     1735.05     1782.14     41.54 o
  -6   5   3     6855.90     6564.88     94.04 o
  -5   5   3     5170.18     4882.36     70.80 o
  -4   5   3    13615.46    12531.70    156.97 o
  -3   5   3     9747.89     9888.53    119.76 o
  -2   5   3    19427.86    20272.15    254.44 o
  -1   5   3    19479.10    19937.88    250.61 o
   0   5   3       23.18       86.25     14.01 o
   1   5   3     4361.81     3667.84     66.42 o
   2   5   3     1343.67     1394.39     42.40 o
   3   5   3    16871.96    15734.67    193.63 o
   4   5   3       10.76        1.44     13.28 o
   5   5   3       31.63       13.54     14.05 o
   6   5   3     9165.79     8630.75    117.60 o
   7   5   3       65.66       47.00     17.20 o
   8   5   3     8351.72     7785.35    113.77 o
   9   5   3     8396.94     7808.13    129.77 o
  10   5   3     1520.35     1533.67     53.56 o
  11   5   3      679.85      700.24     41.82 o
  12   5   3     4239.27     4055.58     92.47 o
  13   5   3     4132.90     4159.23    104.26 o
  14   5   3      228.08      160.24     37.02 o
  15   5   3      607.48      519.74     54.09 o
  16   5   3       89.57       75.54     38.25 o
  17   5   3      173.52      126.40     46.65 o
  18   5   3      216.41      269.40     57.90 o
  19   5   3     1675.20     1625.79    107.58 o
  20   5   3       54.64       61.40     54.52 o
 -22   6   3       15.45       15.59     46.94 o
 -21   6   3       14.60        5.75     43.18 o
 -20   6   3      259.74      292.10     74.83 o
 -19   6   3      177.49      197.55     47.70 o
 -18   6   3     1065.99     1101.35     76.43 o
 -17   6   3     1652.88     1743.90     85.93 o
 -16   6   3       57.18       -1.61     29.18 o
 -15   6   3      137.62      239.70     35.31 o
 -14   6   3       86.59       96.56     25.90 o
 -13   6   3     4817.05     4569.31     90.36 o
 -12   6   3       21.82       25.46     20.69 o
 -11   6   3     2164.56     2255.98     57.60 o
 -10   6   3     1288.59     1249.46     41.76 o
  -9   6   3       48.97       65.84     15.70 o
  -8   6   3     2176.19     2311.55     54.98 o
  -7   6   3        0.22      310.79     24.44 o
  -6   6   3      596.32      720.15     27.89 o
  -5   6   3     1343.20     2141.65     53.73 o
  -4   6   3      970.01     1002.68     30.41 o
  -3   6   3    16963.43    16671.00    193.59 o
  -2   6   3        3.74        1.33     11.54 o
  -1   6   3       69.86       50.78     14.77 o
   0   6   3     4606.68     4627.18     72.45 o
   1   6   3       95.59      220.35     18.06 o
   2   6   3      390.65      404.97     23.57 o
   3   6   3     1453.97     1530.86     43.06 o
   4   6   3      169.48      147.51     20.93 o
   5   6   3      786.45      761.07     31.56 o
   6   6   3      532.73      532.27     29.86 o
   7   6   3      903.87      775.54     34.99 o
   8   6   3      137.98       89.65     22.02 o
   9   6   3      943.51      783.64     37.06 o
  10   6   3        0.01       11.76     21.01 o
  11   6   3      719.03      835.09     42.69 o
  12   6   3      972.10     1100.73     56.45 o
  13   6   3      675.43      572.10     47.46 o
  14   6   3      212.47      128.21     38.05 o
  15   6   3      134.71       64.40     37.52 o
  16   6   3      170.13      111.27     42.26 o
  17   6   3       19.68       37.47     46.14 o
  18   6   3       12.10      -26.88     43.90 o
  19   6   3      191.26      143.23     56.34 o
 -22   7   3     2006.83     2151.42    115.74 o
 -21   7   3     1294.51     1408.39     94.74 o
 -20   7   3     1874.24     1819.62    100.03 o
 -19   7   3       77.35       63.04     42.25 o
 -18   7   3       17.49       -0.19     38.58 o
 -17   7   3      212.73      289.16     86.25 o
 -16   7   3       12.84       36.42     36.22 o
 -15   7   3     2063.88     2073.36     79.13 o
 -14   7   3       52.40       54.43     25.29 o
 -13   7   3     7548.02     7425.68    130.40 o
 -12   7   3     1997.28     1846.67     56.20 o
 -11   7   3       14.57      105.70     20.82 o
 -10   7   3     5233.12     4951.27     81.85 o
  -9   7   3     1905.40     1618.94     46.87 o
  -8   7   3     1400.76     1199.94     39.69 o
  -7   7   3        4.97       -2.21     14.78 o
  -6   7   3    17878.18    18360.62    228.76 o
  -5   7   3     4052.49     3852.56     71.69 o
  -4   7   3    13112.15    12572.84    164.39 o
  -3   7   3     1198.94     1225.09     39.38 o
  -2   7   3     5423.96     5659.54     81.58 o
  -1   7   3     2240.84     2156.61     44.00 o
   0   7   3      621.77      682.40     26.10 o
   1   7   3    12982.85    12058.63    157.23 o
   2   7   3      184.95      183.87     18.67 o
   3   7   3     9136.91     8479.22    114.50 o
   4   7   3     2958.96     3256.65     60.47 o
   5   7   3       39.95       44.90     17.02 o
   6   7   3     5542.31     5214.54     90.64 o
   7   7   3       39.22       81.69     24.88 o
   8   7   3     2341.85     2194.90     58.69 o
   9   7   3     7386.69     6939.07    117.11 o
  10   7   3     2674.68     2641.52     74.43 o
  11   7   3       12.92        1.14     28.75 o
  12   7   3      655.04      692.22     56.47 o
  13   7   3     5039.30     4866.00    126.77 o
  14   7   3       11.99        3.93     56.25 o
  15   7   3     1220.81     1226.83     91.04 o
  16   7   3        1.24      -17.14     37.10 o
  17   7   3      126.82       73.39     46.20 o
  18   7   3       48.82       37.30     47.78 o
  19   7   3      537.95      505.85     94.82 o
 -21   8   3        8.63      -25.15     49.39 o
 -20   8   3      189.81      136.88     52.16 o
 -19   8   3      356.88      227.08     54.15 o
 -18   8   3      355.88      254.19     58.75 o
 -17   8   3       47.38       60.89     47.92 o
 -16   8   3        0.75       18.34     32.87 o
 -15   8   3      926.71      953.50     61.93 o
 -14   8   3       10.14       31.75     25.92 o
 -13   8   3        4.36        9.74     24.05 o
 -12   8   3       75.95       98.04     24.81 o
 -11   8   3       52.88       67.36     23.60 o
 -10   8   3       34.08        1.78     19.47 o
  -9   8   3     2087.09     1934.93     53.33 o
  -8   8   3      551.05      555.45     31.56 o
  -7   8   3      511.58      801.16     34.23 o
  -6   8   3      577.49      540.35     29.06 o
  -5   8   3       71.34      369.84     31.00 o
  -4   8   3     1191.27     1174.74     37.70 o
  -3   8   3     4240.63     4194.87     68.83 o
  -2   8   3     2523.54     2579.71     50.80 o
  -1   8   3      694.27      872.64     30.31 o
   0   8   3       63.87       75.44     16.52 o
   1   8   3       18.10      -12.05     14.44 o
   2   8   3       45.01      113.13     17.78 o
   3   8   3      105.11       77.08     17.93 o
   4   8   3       95.59      148.73     20.31 o
   5   8   3      489.25      528.31     29.04 o
   6   8   3     2348.56     2189.76     55.30 o
   7   8   3     3375.52     3445.51     69.92 o
   8   8   3      462.14      509.06     37.35 o
   9   8   3        0.27       53.16     27.80 o
  10   8   3      906.90      922.90     52.75 o
  11   8   3       27.96      121.60     32.98 o
  12   8   3      455.99      535.39     51.32 o
  13   8   3      614.81      714.76     82.55 o
  14   8   3     1570.86     1491.27     79.02 o
  15   8   3      282.41      298.74     49.25 o
  16   8   3       89.61       80.95     51.86 o
  17   8   3      174.58      151.42     54.38 o
  18   8   3        9.94       49.78     56.89 o
 -20   9   3     1392.05     1618.43    112.42 o
 -19   9   3     1970.07     1928.25    103.54 o
 -18   9   3      934.96      821.40     72.83 o
 -17   9   3      458.29      300.31     61.79 o
 -16   9   3     3100.85     3202.14    108.09 o
 -15   9   3     4420.02     4338.83    153.18 o
 -14   9   3      666.02      713.66     58.93 o
 -13   9   3      413.42      402.86     40.65 o
 -12   9   3       31.68       24.10     25.71 o
 -11   9   3      306.77      252.46     32.02 o
 -10   9   3       83.02       48.72     22.12 o
  -9   9   3     5489.54     5461.51     98.50 o
  -8   9   3      522.29      534.10     33.25 o
  -7   9   3     5181.02     5037.18     90.06 o
  -6   9   3     3242.16     3072.08     65.71 o
  -5   9   3      516.72      645.42     42.31 o
  -4   9   3     7833.21     7866.67    125.82 o
  -3   9   3       34.12       44.61     16.84 o
  -2   9   3      411.61      429.35     25.79 o
  -1   9   3      132.80      208.00     21.65 o
   0   9   3      697.41      670.49     30.20 o
   1   9   3      395.81      320.38     29.97 o
   2   9   3      394.13      417.59     26.67 o
   3   9   3     7726.63     7879.61    114.76 o
   4   9   3       62.94       93.32     20.37 o
   5   9   3      650.27      604.63     32.78 o
   6   9   3     4987.95     5020.07     99.28 o
   7   9   3      208.90      211.47     31.91 o
   8   9   3     1435.83     1528.14     61.92 o
   9   9   3     5917.01     6082.34    128.64 o
  10   9   3     1506.65     1497.28     65.31 o
  11   9   3      757.69      883.76     57.25 o
  12   9   3     1618.35     1615.72     80.08 o
  13   9   3     5080.93     5201.63    137.01 o
  14   9   3       30.00      107.38     48.74 o
  15   9   3     1907.78     2079.62     94.60 o
  16   9   3     1867.51     2104.34    106.74 o
  17   9   3       44.03       42.34     52.01 o
 -19  10   3        0.85       56.81     52.25 o
 -18  10   3       15.86      -22.89     44.16 o
 -17  10   3      591.63      717.64     87.54 o
 -16  10   3      219.33      118.97     75.44 o
 -15  10   3       19.99       41.33     35.55 o
 -14  10   3     1146.85     1262.22     76.13 o
 -13  10   3     2924.10     2930.69     86.35 o
 -12  10   3        0.34       -7.02     26.84 o
 -11  10   3     2248.73     2409.06     80.16 o
 -10  10   3     1120.47     1114.50     52.21 o
  -9  10   3      269.01      271.01     30.39 o
  -8  10   3     2101.22     2008.17     58.76 o
  -7  10   3      833.64      778.38     38.73 o
  -6  10   3     1402.50     1345.33     46.41 o
  -5  10   3     5414.62     4846.62     94.23 o
  -4  10   3     1871.16     2033.19     57.57 o
  -3  10   3      841.92      824.43     43.97 o
  -2  10   3       39.29       41.65     19.11 o
  -1  10   3      294.21      334.16     26.52 o
   0  10   3      986.94     1024.06     37.68 o
   1  10   3     1022.93     1126.77     51.89 o
   2  10   3     1022.23      991.37     38.19 o
   3  10   3       15.33       64.83     24.07 o
   4  10   3        3.58       15.61     20.51 o
   5  10   3      127.27      200.05     30.05 o
   6  10   3      463.99      464.78     37.76 o
   7  10   3      346.10      331.16     36.41 o
   8  10   3      935.57      954.54     51.53 o
   9  10   3      181.10      157.11     43.30 o
  10  10   3     3217.09     3176.72     90.09 o
  11  10   3        1.18      -48.15     29.59 o
  12  10   3       10.07        5.08     33.30 o
  13  10   3        1.23       22.13     36.73 o
  14  10   3      513.42      655.74     63.34 o
  15  10   3       27.65      -42.70     39.47 o
  16  10   3      278.75      368.96     63.27 o
  17  10   3      386.81      294.14    102.98 o
 -18  11   3      299.91      352.06     63.98 o
 -17  11   3      889.81      848.98     78.53 o
 -16  11   3      108.46      116.44     46.07 o
 -15  11   3     1006.31     1051.41     84.69 o
 -14  11   3      365.35      317.26     77.35 o
 -13  11   3      339.37      382.10     47.57 o
 -12  11   3        0.85      -53.44     27.27 o
 -11  11   3     1556.29     1396.36     61.58 o
 -10  11   3     3367.79     3168.46     85.36 o
  -9  11   3     1281.09     1040.45     52.29 o
  -8  11   3     3180.47     3266.11     82.71 o
  -7  11   3        0.79       26.77     22.46 o
  -6  11   3     1204.26     1459.71     51.03 o
  -5  11   3      149.49      149.08     27.76 o
  -4  11   3      881.27     1018.02     45.62 o
  -3  11   3      428.46      507.66     36.28 o
  -2  11   3        6.26       10.66     23.93 o
  -1  11   3      916.61      911.84     42.97 o
   0  11   3      116.89      150.35     25.31 o
   1  11   3     4672.83     4659.29     88.77 o
   2  11   3      364.11      337.29     33.29 o
   3  11   3     9207.88     9291.89    158.96 o
   4  11   3      195.69      370.91     34.77 o
   5  11   3       55.83        8.81     24.46 o
   6  11   3     2261.16     2480.89     82.11 o
   7  11   3      135.65       87.28     37.94 o
   8  11   3     2014.48     2014.84     71.74 o
   9  11   3      222.77      284.58     41.48 o
  10  11   3      393.33      242.88     41.76 o
  11  11   3      269.25      293.25     44.37 o
  12  11   3      100.20       83.81     39.77 o
  13  11   3      809.26      951.67     66.80 o
  14  11   3     1162.19      989.03     75.11 o
  15  11   3     1124.06     1305.75     84.39 o
  16  11   3        4.19       -4.52     58.34 o
 -17  12   3       58.19      -32.08     45.84 o
 -16  12   3      454.07      504.98    120.35 o
 -15  12   3       94.26      168.04     54.47 o
 -14  12   3        7.47       38.92     44.81 o
 -13  12   3        0.12       28.93     39.92 o
 -12  12   3        1.34       34.81     33.72 o
 -11  12   3       13.85       49.22     34.12 o
 -10  12   3      382.62      330.53     43.88 o
  -9  12   3     1003.95     1044.41     64.57 o
  -8  12   3      357.64      391.49     41.73 o
  -7  12   3      229.72      249.29     43.42 o
  -6  12   3     1345.77     1210.21     58.07 o
  -5  12   3     2183.45     1970.07     67.70 o
  -4  12   3       69.50       49.98     27.76 o
  -3  12   3      248.23      251.43     33.78 o
  -2  12   3       85.05      119.45     28.73 o
  -1  12   3      368.50      483.55     43.40 o
   0  12   3      303.98      641.60     47.70 o
   1  12   3       49.32       39.21     37.09 o
   2  12   3     3521.51     3377.21     88.21 o
   3  12   3       10.97       11.47     26.26 o
   4  12   3      213.83      254.74     34.42 o
   5  12   3       23.70       35.16     28.02 o
   6  12   3        8.51       18.44     27.89 o
   7  12   3       67.93      126.78     33.08 o
   8  12   3      472.90      498.29     46.24 o
   9  12   3      473.98      547.54     49.10 o
  10  12   3      617.93      660.00     56.52 o
  11  12   3      190.37      188.11     41.94 o
  12  12   3      345.99      220.09     52.90 o
  13  12   3      519.87      522.79     66.77 o
  14  12   3      804.05      973.45     85.40 o
 -16  13   3      114.39      202.67     56.61 o
 -15  13   3     1174.03     1301.65     99.02 o
 -14  13   3      165.76      117.85     49.96 o
 -13  13   3     1039.58     1043.18     86.07 o
 -12  13   3       84.97      130.97     48.29 o
 -11  13   3     1424.52     1393.29    103.68 o
 -10  13   3     1853.50     1854.05     83.79 o
  -9  13   3     1056.94      943.60     60.76 o
  -8  13   3     2613.60     2597.22    119.13 o
  -7  13   3       76.43       58.25     44.33 o
  -6  13   3     1577.61     1587.18     68.26 o
  -5  13   3        2.03       -8.29     29.84 o
  -4  13   3     1014.24     1057.44     76.18 o
  -3  13   3      428.27      411.88     67.39 o
  -2  13   3     3559.90     3483.32    109.27 o
  -1  13   3     3913.02     3984.33    106.63 o
   0  13   3      225.08      202.66     37.16 o
   1  13   3     3814.59     4002.09     99.79 o
   2  13   3        1.99       -7.06     26.80 o
   3  13   3     1492.15     1755.19     70.19 o
   4  13   3       16.75        8.80     30.04 o
   5  13   3     2644.84     2568.74     85.46 o
   6  13   3      229.88      210.76     39.24 o
   7  13   3     1034.23     1136.11     61.22 o
   8  13   3     2660.35     2988.14     93.07 o
   9  13   3      316.29      516.19     53.45 o
  10  13   3      457.74      278.07     49.71 o
  11  13   3     1211.76     1125.72     75.82 o
  12  13   3      147.81      199.37     53.15 o
  13  13   3      115.01       35.76     47.76 o
 -14  14   3      210.83      215.21     57.56 o
 -13  14   3       92.33      115.29     54.65 o
 -12  14   3      112.32       81.56     66.27 o
 -11  14   3       13.58       30.77     45.75 o
 -10  14   3       30.09       44.54     38.87 o
  -9  14   3      205.63      330.73     51.99 o
  -8  14   3      174.84       93.26     41.33 o
  -7  14   3       14.42       37.43     36.39 o
  -6  14   3      580.23      578.78     54.33 o
  -5  14   3      268.93      168.60     42.16 o
  -4  14   3      269.20      159.88     42.88 o
  -3  14   3       58.97       41.42     36.56 o
  -2  14   3      316.28      277.42     49.80 o
  -1  14   3     1126.48     1210.77     73.48 o
   0  14   3      546.11      619.76     58.97 o
   1  14   3        0.24        4.67     40.25 o
   2  14   3      584.13      706.39     64.62 o
   3  14   3      211.08      185.44     42.36 o
   4  14   3       16.21       -1.89     31.77 o
   5  14   3        1.30       -6.84     32.71 o
   6  14   3     1643.50     1713.84     77.10 o
   7  14   3      605.23      780.59     73.22 o
   8  14   3      250.92      155.08     44.72 o
   9  14   3       53.65       74.12     43.38 o
  10  14   3        1.72       -3.00     44.74 o
  11  14   3       24.22       14.48     47.53 o
 -12  15   3       22.82       61.95     51.38 o
 -11  15   3     1632.19     1340.00    100.16 o
 -10  15   3      678.81      518.65     70.95 o
  -9  15   3      555.58      465.14     60.45 o
  -8  15   3      257.42      350.82     53.69 o
  -7  15   3       81.71       22.89     57.09 o
  -6  15   3      324.94      247.56     48.85 o
  -5  15   3       10.68      -43.27     60.18 o
  -4  15   3      128.82       87.64     69.77 o
  -3  15   3        5.01      -15.13     37.91 o
  -2  15   3     3012.61     2807.54    110.31 o
  -1  15   3     1612.09     1637.57     86.97 o
   0  15   3     1022.24     1005.15     80.58 o
   1  15   3      391.68      417.29     50.74 o
   2  15   3      458.36      359.66     51.89 o
   3  15   3        7.87       52.52     40.81 o
   4  15   3      170.73      100.98     62.14 o
   5  15   3       13.50      -67.12     38.09 o
   6  15   3      197.81      148.23     50.46 o
   7  15   3      195.66      187.53     49.60 o
   8  15   3     2261.89     2377.41    126.17 o
   9  15   3      304.80      207.07     61.26 o
  -9  16   3      968.71      868.51     86.32 o
  -8  16   3      123.50      201.25     58.31 o
  -7  16   3      449.43      488.79     63.23 o
  -6  16   3       31.01       49.98     62.16 o
  -5  16   3      135.83       39.76     43.85 o
  -4  16   3        0.64        6.67     43.12 o
  -3  16   3      779.08      842.71     73.90 o
  -2  16   3       53.09      128.10     47.39 o
  -1  16   3      385.98      404.12     57.19 o
   0  16   3     1123.97     1300.28     86.30 o
   1  16   3      116.55       80.61     46.55 o
   2  16   3      483.41      453.17     61.21 o
   3  16   3       18.28       -3.15     48.42 o
   4  16   3      568.89      502.14     62.94 o
   5  16   3      203.21      199.17     55.42 o
   6  16   3      117.10      -72.14     50.73 o
  -5  17   3      182.85      162.99     54.60 o
  -4  17   3      621.09      642.77     73.23 o
  -3  17   3      120.12      157.49     53.63 o
  -2  17   3      848.90      738.63     74.68 o
  -1  17   3     1111.79     1205.60     87.43 o
   0  17   3        2.91      -24.26     45.22 o
   1  17   3      642.37      696.29     72.04 o
   2  17   3      555.15      268.36     98.99 o
 -24   0   4      328.89      519.16    108.38 o
 -23   0   4     1092.44     1045.63    277.36 o
 -22   0   4      930.41      744.68    212.16 o
 -21   0   4       13.40      138.10     69.30 o
 -20   0   4        0.40       15.42     44.83 o
 -19   0   4     2165.55     2179.36    120.10 o
 -18   0   4     4522.13     4690.46    172.55 o
 -17   0   4     3037.09     3223.44    120.51 o
 -16   0   4     3249.47     3570.00    148.36 o
 -15   0   4     1866.15     1691.91     82.22 o
 -14   0   4       21.14       24.11     48.57 o
 -13   0   4     1317.48     1253.14    104.98 o
 -12   0   4    19162.65    18499.09    355.55 o
 -11   0   4        9.61       47.15     25.75 o
 -10   0   4     1541.73     1347.11     56.66 o
  -9   0   4    14887.59    14911.66    249.62 o
  -8   0   4    13029.46    13288.07    221.01 o
  -7   0   4    27081.12    28048.12    430.19 o
  -6   0   4    42024.45    45766.65    627.34 o
  -5   0   4    12837.24    12427.02    198.16 o
  -4   0   4     7713.90     8124.80    131.32 o
  -3   0   4    12813.07    10957.09    192.66 o
  -2   0   4   105603.36   113118.70   3635.85 o
  -1   0   4    10916.05     9173.05    222.76 o
   0   0   4    37500.13    39443.93    750.90 o
   1   0   4     4805.24     4060.91    163.07 o
   2   0   4      898.22     1077.27     54.83 o
   3   0   4     3887.33     3536.93     85.28 o
   4   0   4     2010.95     1698.78     57.83 o
   5   0   4     3854.50     4724.40    112.75 o
   6   0   4    45222.41    44366.59    763.70 o
   7   0   4      356.40      544.20     54.39 o
   8   0   4      925.29      777.35     67.86 o
   9   0   4     7522.69     6650.16    162.37 o
  10   0   4     4320.79     4407.95    127.26 o
  11   0   4       49.09       48.97     35.65 o
  12   0   4      772.42      618.89     58.17 o
  13   0   4      563.56      676.28     76.64 o
  14   0   4      489.57      453.26     79.89 o
  15   0   4        7.84      -45.67     36.81 o
  16   0   4     8732.59     8434.37    259.96 o
  17   0   4      339.11      338.72     69.78 o
  18   0   4     2132.98     1926.93    131.37 o
  19   0   4      675.68      700.74    120.03 o
  20   0   4      121.81       93.69     85.40 o
 -24   1   4      227.38      114.98     57.21 o
 -23   1   4      546.85      508.37     73.18 o
 -22   1   4       23.14       26.11     48.11 o
 -21   1   4     1183.64     1114.63     87.40 o
 -20   1   4       40.62       24.40     31.02 o
 -19   1   4        7.81      -22.80     27.03 o
 -18   1   4     1457.66     1474.94     61.84 o
 -17   1   4     1257.04     1290.31     61.17 o
 -16   1   4       26.85       -1.68     23.94 o
 -15   1   4      200.75      294.92     32.13 o
 -14   1   4     1676.01     1745.69     56.09 o
 -13   1   4      191.83      237.30     27.39 o
 -12   1   4     4312.56     4175.54     96.96 o
 -11   1   4      100.37       37.83     22.37 o
 -10   1   4     1755.27     2031.45     49.57 o
  -9   1   4     2423.62     2311.46     50.38 o
  -8   1   4      540.93      628.50     23.80 o
  -7   1   4        0.20       25.64     11.22 o
  -6   1   4    10464.70    11792.31    124.20 o
  -5   1   4    16745.33    17631.03    194.80 o
  -4   1   4    59737.34    64743.54    719.87 o
  -3   1   4     8312.72     8051.44    142.49 o
  -2   1   4     4253.10     4088.67     69.63 o
  -1   1   4     1109.07      987.43     29.42 o
   0   1   4    10267.94    11205.12    160.48 o
   1   1   4     7882.00     8311.99    126.86 o
   2   1   4     1822.28     1534.47     40.91 o
   3   1   4      132.18      119.84     15.68 o
   4   1   4      645.74      571.66     24.92 o
   5   1   4     1536.93     1687.50     43.06 o
   6   1   4       84.99      170.88     20.72 o
   7   1   4       46.66       15.73     19.29 o
   8   1   4       19.82       19.14     27.72 o
   9   1   4     6690.62     6807.34    116.41 o
  10   1   4       92.33      123.11     25.65 o
  11   1   4      867.58      796.59     42.74 o
  12   1   4     4200.20     4135.84     92.55 o
  13   1   4       43.19       68.77     27.86 o
  14   1   4        0.51      -15.69     26.58 o
  15   1   4      727.01      755.17     54.21 o
  16   1   4      132.00      158.75     41.98 o
  17   1   4        0.89      -10.92     35.66 o
  18   1   4       20.82       54.00     46.29 o
  19   1   4      483.59      512.70     98.55 o
  20   1   4      695.03      740.20    101.59 o
 -24   2   4     1988.90     1942.70    118.47 o
 -23   2   4      277.40      205.70     57.64 o
 -22   2   4     2094.35     2100.61    104.23 o
 -21   2   4     1822.48     1844.93     96.88 o
 -20   2   4      233.93      164.74     41.57 o
 -19   2   4     2032.30     2112.44     74.96 o
 -18   2   4     1089.95      860.62     51.39 o
 -17   2   4     4451.78     4212.66    109.21 o
 -16   2   4      149.51      127.94     31.61 o
 -15   2   4       29.11       19.71     23.38 o
 -14   2   4     1141.17     1128.35     46.60 o
 -13   2   4        1.08       12.34     18.11 o
 -12   2   4    17086.91    17414.50    224.33 o
 -11   2   4      404.84      389.75     25.01 o
 -10   2   4     3916.54     3642.42     64.54 o
  -9   2   4     7011.67     6717.92     97.14 o
  -8   2   4      786.58      796.53     25.07 o
  -7   2   4     3638.45     3296.47     49.33 o
  -6   2   4     1242.97     1269.99     26.89 o
  -5   2   4     2636.87     2302.09     39.45 o
  -4   2   4    10168.13    11916.01    162.67 o
  -3   2   4    29397.59    28004.49    422.01 o
  -2   2   4    11082.76    11156.03    151.72 o
  -1   2   4    26014.18    23704.24    280.03 o
   0   2   4    45641.48    47291.32    548.09 o
   1   2   4     8598.69     7602.31    102.15 o
   2   2   4      328.16      437.59     22.78 o
   3   2   4     2799.58     3130.89     57.19 o
   4   2   4     3226.31     2894.97     66.70 o
   5   2   4     3019.38     3047.19     59.96 o
   6   2   4    10483.55    10148.17    146.55 o
   7   2   4     3376.85     3174.16     66.55 o
   8   2   4       63.16      108.08     21.60 o
   9   2   4     3226.25     2756.56     66.67 o
  10   2   4     5698.09     6089.36    110.92 o
  11   2   4     2602.81     2405.63     67.74 o
  12   2   4      408.36      425.52     37.78 o
  13   2   4      231.45      216.84     32.69 o
  14   2   4     2626.66     2617.64     78.77 o
  15   2   4      237.94      299.44     41.24 o
  16   2   4     3627.49     3712.70    106.78 o
  17   2   4      101.02      133.79     50.26 o
  18   2   4      929.41     1022.20     82.72 o
  19   2   4     1395.42     1612.90    100.93 o
  20   2   4       57.76       82.97     59.20 o
 -24   3   4       10.79       -2.14     51.86 o
 -23   3   4      326.00      336.81     65.75 o
 -22   3   4      320.18      331.53     56.58 o
 -21   3   4       64.20       56.09     42.18 o
 -20   3   4      692.36      648.08     64.12 o
 -19   3   4       47.94      119.00     37.65 o
 -18   3   4      445.11      421.51     39.91 o
 -17   3   4        0.23       -6.51     24.94 o
 -16   3   4       98.43       83.36     27.85 o
 -15   3   4     1507.20     1554.56     72.96 o
 -14   3   4       95.88      108.93     24.05 o
 -13   3   4      898.04      827.44     40.28 o
 -12   3   4      121.11       80.72     19.18 o
 -11   3   4      440.80      420.88     25.39 o
 -10   3   4      525.03      495.69     23.49 o
  -9   3   4    12445.40    13183.26    159.92 o
  -8   3   4      306.29      212.50     16.50 o
  -7   3   4      557.74      730.84     21.56 o
  -6   3   4     5337.41     6830.13     82.55 o
  -5   3   4     1704.61     1459.77     26.77 o
  -4   3   4     6388.27     6086.10     80.38 o
  -3   3   4    22615.65    24723.78    323.25 o
  -2   3   4    13453.92    11732.07    150.45 o
  -1   3   4     3561.68     3364.78     49.00 o
   0   3   4     5390.04     4828.35     78.06 o
   1   3   4     1604.20     1985.31     37.36 o
   2   3   4     2831.57     3229.77     53.26 o
   3   3   4    10497.53    10198.03    131.37 o
   4   3   4     6380.10     7051.17     99.59 o
   5   3   4     1196.69     1360.55     39.30 o
   6   3   4      176.16      217.65     22.04 o
   7   3   4      573.05      520.21     36.38 o
   8   3   4     1980.56     2190.27     60.70 o
   9   3   4      394.71      391.95     31.44 o
  10   3   4      594.19      503.25     35.52 o
  11   3   4       50.32       11.88     23.12 o
  12   3   4    10038.07     9754.31    162.50 o
  13   3   4     1866.72     1715.03     63.08 o
  14   3   4     1515.77     1510.28     66.34 o
  15   3   4      480.32      545.01     47.75 o
  16   3   4      346.26      236.46     68.74 o
  17   3   4     1851.13     1984.57    102.51 o
  18   3   4       20.82       98.13     58.34 o
  19   3   4        4.61        2.72     50.51 o
  20   3   4      143.30      172.19     83.96 o
 -23   4   4     1032.47     1273.40     91.74 o
 -22   4   4      596.67      707.14     93.90 o
 -21   4   4      225.03      169.70     67.71 o
 -20   4   4        0.06      -14.12     35.27 o
 -19   4   4     2800.99     2659.57    106.05 o
 -18   4   4      186.06      174.16     40.07 o
 -17   4   4     6222.01     6184.10    123.32 o
 -16   4   4      393.47      386.61     36.41 o
 -15   4   4     4724.73     4952.63    102.05 o
 -14   4   4     1451.21     1455.96     48.59 o
 -13   4   4        2.17       45.50     19.63 o
 -12   4   4     3409.51     3224.79     63.32 o
 -11   4   4      773.40      693.98     28.37 o
 -10   4   4     1042.58      880.48     30.02 o
  -9   4   4      148.65      250.11     18.31 o
  -8   4   4     5502.95     6212.33     85.30 o
  -7   4   4    34433.11    37177.59    386.52 o
  -6   4   4      413.84      455.64     19.14 o
  -5   4   4     7394.33     8389.70    109.25 o
  -4   4   4     8611.63     7727.58     95.04 o
  -3   4   4     5889.37     5709.69     78.04 o
  -2   4   4     6679.48     5822.05     79.54 o
  -1   4   4     6407.21     6055.87     82.66 o
   0   4   4     7504.58     6742.47     90.06 o
   1   4   4     5496.67     6130.08     85.30 o
   2   4   4     2948.42     2593.64     45.30 o
   3   4   4    10964.36    10909.54    140.46 o
   4   4   4     7740.74     6712.68     97.44 o
   5   4   4     2029.80     1905.68     57.47 o
   6   4   4       33.17      160.57     21.47 o
   7   4   4     2593.73     2504.26     60.02 o
   8   4   4      552.91      603.67     34.44 o
   9   4   4     1521.96     1486.46     50.71 o
  10   4   4     3223.80     3129.12     75.45 o
  11   4   4     3933.70     3663.54     85.08 o
  12   4   4      174.53       95.26     28.86 o
  13   4   4       16.95      -30.05     26.17 o
  14   4   4     3602.75     3654.77     99.89 o
  15   4   4      315.32      317.58     48.21 o
  16   4   4     1484.35     1465.13     82.98 o
  17   4   4      340.78      233.09     52.14 o
  18   4   4     1853.14     2136.42    109.56 o
  19   4   4      257.06      122.24     53.58 o
  20   4   4       23.30       13.81     61.52 o
 -23   5   4      359.32      268.15     60.49 o
 -22   5   4      756.65      777.26    109.03 o
 -21   5   4      244.36      291.76     56.90 o
 -20   5   4      337.32      269.17     71.01 o
 -19   5   4     1663.86     1642.37     87.41 o
 -18   5   4        3.53       53.90     40.86 o
 -17   5   4        1.85      -42.81     28.39 o
 -16   5   4     4054.81     4007.22    100.20 o
 -15   5   4     1073.05      998.46     47.89 o
 -14   5   4     4462.70     4533.59     87.74 o
 -13   5   4      541.30      499.14     30.86 o
 -12   5   4       39.73       56.72     18.07 o
 -11   5   4      640.07      852.94     32.33 o
 -10   5   4     1694.98     1581.62     40.11 o
  -9   5   4     1222.27     1505.99     36.97 o
  -8   5   4     8042.33     7593.98    101.26 o
  -7   5   4     3685.85     4177.92     65.74 o
  -6   5   4      867.27      875.42     26.50 o
  -5   5   4       97.16       82.63     14.26 o
  -4   5   4     3883.30     4723.72     70.77 o
  -3   5   4      374.16      294.47     16.97 o
  -2   5   4      730.97      688.97     23.69 o
  -1   5   4    18166.42    17232.58    208.07 o
   0   5   4     6091.48     6144.25     86.07 o
   1   5   4     2077.40     1944.50     41.43 o
   2   5   4       87.36       86.13     15.60 o
   3   5   4     3527.98     4051.33     72.45 o
   4   5   4      826.45      941.68     30.89 o
   5   5   4     6166.73     6095.50     90.41 o
   6   5   4     1718.08     1866.73     45.92 o
   7   5   4     3256.46     3138.95     69.01 o
   8   5   4      711.06      603.05     35.91 o
   9   5   4     1634.79     1809.72     67.06 o
  10   5   4      102.60       72.58     25.14 o
  11   5   4     1344.75     1389.06     55.26 o
  12   5   4      213.47      183.98     32.22 o
  13   5   4       10.96       20.66     35.23 o
  14   5   4      311.25      306.63     48.51 o
  15   5   4        2.55      -65.97     32.99 o
  16   5   4       52.65       47.50     44.52 o
  17   5   4        1.37       -7.78     43.75 o
  18   5   4       34.48      -77.73     45.23 o
  19   5   4       34.99        0.45     46.50 o
 -23   6   4      518.59      641.31     73.75 o
 -22   6   4      315.64      115.50     52.87 o
 -21   6   4      418.47      301.99     88.72 o
 -20   6   4     1441.24     1495.65     89.71 o
 -19   6   4      327.66      302.61     49.10 o
 -18   6   4      699.14      548.26     64.39 o
 -17   6   4     2807.70     2608.47    136.24 o
 -16   6   4      856.03      888.39     59.32 o
 -15   6   4      420.54      331.39     38.75 o
 -14   6   4     3250.73     3075.62     73.04 o
 -13   6   4      588.16      501.56     30.39 o
 -12   6   4     3253.83     3648.29     70.40 o
 -11   6   4       31.24       23.17     16.25 o
 -10   6   4       12.46       30.60     15.79 o
  -9   6   4     4170.20     4036.55     72.86 o
  -8   6   4      966.66     1223.81     36.95 o
  -7   6   4    20232.27    19435.24    238.14 o
  -6   6   4       69.99       85.84     15.23 o
  -5   6   4    10486.28     9564.55    128.59 o
  -4   6   4       67.71        6.74     13.16 o
  -3   6   4     1683.28     1508.62     40.10 o
  -2   6   4    12836.57    12774.25    162.41 o
  -1   6   4      170.85       57.64     15.30 o
   0   6   4     3006.93     2876.66     52.77 o
   1   6   4     5614.17     5448.62     82.99 o
   2   6   4     6817.19     6618.40     97.53 o
   3   6   4    15255.96    14769.89    202.83 o
   4   6   4    19943.08    18882.00    234.50 o
   5   6   4     4879.60     4528.85     79.84 o
   6   6   4       34.76      107.06     36.31 o
   7   6   4     5587.75     5140.10     86.48 o
   8   6   4       36.66        1.05     18.53 o
   9   6   4      884.30      716.28     38.53 o
  10   6   4      127.48      139.91     26.88 o
  11   6   4     8742.63     8353.00    146.37 o
  12   6   4      872.04      856.06     57.40 o
  13   6   4     4915.33     5178.14    131.54 o
  14   6   4     2276.39     2311.93    122.09 o
  15   6   4     3734.61     3508.16    115.82 o
  16   6   4       43.90       56.09     39.73 o
  17   6   4        2.23       16.83     48.40 o
  18   6   4      121.35      104.31     52.53 o
  19   6   4       36.74       44.55     53.88 o
 -22   7   4        4.23       35.02     51.56 o
 -21   7   4      235.83      273.90     87.22 o
 -20   7   4      201.61       36.68     44.48 o
 -19   7   4       26.44       49.30     39.80 o
 -18   7   4     1099.20     1018.99     73.03 o
 -17   7   4       77.28       67.13     37.36 o
 -16   7   4     1236.90     1014.12     59.81 o
 -15   7   4     1877.62     1766.74     71.17 o
 -14   7   4     1141.28     1039.89     63.32 o
 -13   7   4      152.49      142.48     31.02 o
 -12   7   4      966.93      981.11     49.31 o
 -11   7   4      952.43     1016.59     40.98 o
 -10   7   4      673.44      726.33     34.34 o
  -9   7   4     2768.00     2610.07     73.06 o
  -8   7   4     2215.80     2101.90     50.42 o
  -7   7   4        0.50       15.82     15.55 o
  -6   7   4      397.51      472.32     25.26 o
  -5   7   4      378.28      365.28     22.84 o
  -4   7   4      256.18      637.97     34.58 o
  -3   7   4     1294.74     1502.13     35.79 o
  -2   7   4      663.49      609.32     24.56 o
  -1   7   4     2783.49     3037.00     57.78 o
   0   7   4     1133.83     1313.78     37.99 o
   1   7   4       14.09       85.49     16.98 o
   2   7   4     2554.91     2480.15     53.12 o
   3   7   4       23.25      112.69     19.03 o
   4   7   4      137.26      150.89     19.99 o
   5   7   4       12.11        9.24     16.89 o
   6   7   4       64.75      103.38     21.54 o
   7   7   4       60.69       58.76     21.39 o
   8   7   4      172.06      150.66     31.97 o
   9   7   4     2151.39     2144.65     88.07 o
  10   7   4       19.11       53.62     28.28 o
  11   7   4      455.22      465.32     46.90 o
  12   7   4     1377.13     1444.95     72.80 o
  13   7   4      429.81      409.52     49.37 o
  14   7   4      818.74      741.35     61.61 o
  15   7   4       75.83      106.25     42.37 o
  16   7   4       38.23       63.59     41.47 o
  17   7   4      724.39      671.61     98.29 o
  18   7   4      179.97      330.54     64.80 o
 -21   8   4      169.83      183.73     54.24 o
 -20   8   4        0.05       62.50     45.72 o
 -19   8   4     1308.92     1310.01     96.86 o
 -18   8   4      562.31      554.98     60.86 o
 -17   8   4     2975.99     3072.39    104.20 o
 -16   8   4      608.56      688.69     58.82 o
 -15   8   4     1075.45     1134.23     61.13 o
 -14   8   4     5477.31     5299.10    122.15 o
 -13   8   4       35.21      102.73     27.93 o
 -12   8   4     5924.13     5674.49    112.68 o
 -11   8   4      198.35      143.60     26.20 o
 -10   8   4       44.22       27.58     19.68 o
  -9   8   4      286.07      226.67     25.08 o
  -8   8   4     3002.84     2830.01     62.05 o
  -7   8   4     9948.42     9807.90    139.77 o
  -6   8   4      191.50      154.34     36.11 o
  -5   8   4     2510.01     2349.20     55.27 o
  -4   8   4       10.25       14.65     16.19 o
  -3   8   4     2811.69     3155.97     57.02 o
  -2   8   4     4186.07     4029.45     67.39 o
  -1   8   4      587.86      441.11     24.76 o
   0   8   4       55.89       11.29     16.87 o
   1   8   4     3094.28     2843.42     58.92 o
   2   8   4     8430.05     8192.10    120.83 o
   3   8   4     1917.41     1908.21     69.05 o
   4   8   4     3043.87     3020.24     64.62 o
   5   8   4     4344.44     4342.94     82.16 o
   6   8   4      219.76      229.10     26.55 o
   7   8   4     1132.33      992.57     58.95 o
   8   8   4        3.15       -6.95     22.95 o
   9   8   4     4925.93     4692.37    116.95 o
  10   8   4      317.52      281.28     38.28 o
  11   8   4     8287.72     7980.26    200.06 o
  12   8   4       97.20      135.20     37.64 o
  13   8   4      442.09      371.37     50.70 o
  14   8   4      968.11      892.41     66.77 o
  15   8   4      555.31      559.23     68.25 o
  16   8   4       77.65       31.40     44.01 o
  17   8   4        9.84       65.31     48.86 o
  18   8   4      159.40       83.49     61.41 o
 -21   9   4      295.97      374.18     70.30 o
 -20   9   4      292.74      199.53     72.68 o
 -19   9   4       59.91      -14.82     41.97 o
 -18   9   4      600.42      484.73    105.55 o
 -17   9   4      295.81      286.07     60.73 o
 -16   9   4      390.74      407.13     51.31 o
 -15   9   4      294.55      300.03     43.13 o
 -14   9   4       59.41      101.83     32.35 o
 -13   9   4       26.09        8.26     28.87 o
 -12   9   4       10.29        0.21     23.81 o
 -11   9   4        0.22      -19.35     22.57 o
 -10   9   4      625.15      621.60     36.94 o
  -9   9   4     1178.60     1530.67     49.59 o
  -8   9   4       18.89       11.24     19.08 o
  -7   9   4       26.59       -7.23     17.65 o
  -6   9   4     1709.74     1527.12     48.63 o
  -5   9   4      233.91      301.03     29.48 o
  -4   9   4      365.07      415.41     30.48 o
  -3   9   4       57.35      134.83     19.15 o
  -2   9   4       30.36       23.04     16.96 o
  -1   9   4     1113.22     1221.74     37.85 o
   0   9   4       16.77       20.71     20.22 o
   1   9   4      743.39      800.84     33.51 o
   2   9   4      218.12      232.03     23.65 o
   3   9   4     2592.37     2555.36     60.65 o
   4   9   4     2364.83     2442.35     60.11 o
   5   9   4      284.73      286.03     30.57 o
   6   9   4       20.19       16.30     23.23 o
   7   9   4      318.93      367.61     36.94 o
   8   9   4      508.57      632.73     46.17 o
   9   9   4       46.69      116.83     32.16 o
  10   9   4       97.10      156.11     34.91 o
  11   9   4      372.04      448.50     47.89 o
  12   9   4     1713.25     1843.34     90.16 o
  13   9   4      529.84      707.83     61.57 o
  14   9   4      133.90      194.74     55.19 o
  15   9   4        0.44       -8.21     42.23 o
  16   9   4      530.67      574.93     66.41 o
  17   9   4      144.01      106.56     57.54 o
 -20  10   4        9.24      -25.99     49.48 o
 -19  10   4     2209.11     2304.16    124.64 o
 -18  10   4       88.55       95.21     42.43 o
 -17  10   4     3871.70     3949.87    147.45 o
 -16  10   4      132.47      127.29     42.32 o
 -15  10   4      388.30      439.16     75.50 o
 -14  10   4     1478.06     1720.55     92.50 o
 -13  10   4        0.34        0.45     29.15 o
 -12  10   4     3070.30     3036.57     84.31 o
 -11  10   4        0.89      -17.26     23.26 o
 -10  10   4     1668.06     1832.62     62.85 o
  -9  10   4        9.76       37.93     24.08 o
  -8  10   4     6209.76     6161.61    115.97 o
  -7  10   4      831.95      946.85     59.41 o
  -6  10   4     2363.23     2193.13     79.66 o
  -5  10   4     1602.46     1657.65     52.66 o
  -4  10   4      208.33      263.24     28.07 o
  -3  10   4      471.93      423.91     28.11 o
  -2  10   4     3829.86     3841.46     74.77 o
  -1  10   4      799.74      708.82     34.68 o
   0  10   4      210.01      284.72     34.14 o
   1  10   4     1199.46     1195.48     41.00 o
   2  10   4      213.83      173.24     27.71 o
   3  10   4       87.55      108.32     24.68 o
   4  10   4     1727.51     1768.12     55.30 o
   5  10   4     2982.52     2735.55     82.66 o
   6  10   4      638.27      604.33     47.10 o
   7  10   4     1829.11     2111.53     73.34 o
   8  10   4      535.92      533.39     46.43 o
   9  10   4      775.47      795.97     71.92 o
  10  10   4      388.03      500.25     47.86 o
  11  10   4      451.08      451.74     49.63 o
  12  10   4     1004.11     1032.53     84.78 o
  13  10   4       16.31      -21.91     40.00 o
  14  10   4     1408.96     1466.17     98.94 o
  15  10   4      150.87       84.42     47.22 o
  16  10   4     2484.73     2495.07    122.15 o
 -19  11   4      138.36      135.51    122.73 o
 -18  11   4       50.36      106.68     47.98 o
 -17  11   4      437.24      342.13     68.16 o
 -16  11   4        9.19      -13.70     41.77 o
 -15  11   4     1118.01     1094.80     76.01 o
 -14  11   4      951.19      997.87     67.27 o
 -13  11   4      325.76      298.17     70.51 o
 -12  11   4       24.94       33.99     29.30 o
 -11  11   4      158.91      217.03     34.56 o
 -10  11   4      136.27      124.72     36.14 o
  -9  11   4      608.86      730.66     45.57 o
  -8  11   4      985.80      965.59     49.08 o
  -7  11   4        0.45      -15.50     23.01 o
  -6  11   4     4137.49     4099.24     96.35 o
  -5  11   4      967.06     1155.33     48.56 o
  -4  11   4      265.12      170.64     28.13 o
  -3  11   4     1267.71     1257.43     49.12 o
  -2  11   4       87.40      152.45     26.76 o
  -1  11   4      186.07      329.38     32.09 o
   0  11   4     1027.83     1123.20     53.46 o
   1  11   4      688.21      733.87     38.81 o
   2  11   4      479.74      645.16     38.45 o
   3  11   4       12.28      -22.86     23.25 o
   4  11   4      986.23      970.15     55.42 o
   5  11   4     2969.63     2780.13     77.52 o
   6  11   4      980.38      900.44     54.77 o
   7  11   4      346.22      332.35     39.33 o
   8  11   4     1462.88     1485.93     64.91 o
   9  11   4     1156.36     1078.62     60.63 o
  10  11   4     1785.60     1753.11     93.25 o
  11  11   4       10.73      -43.98     34.01 o
  12  11   4      825.62      925.97     65.11 o
  13  11   4        7.37       -6.23     44.71 o
  14  11   4       45.18       -6.09     52.51 o
  15  11   4      117.29       77.83     50.24 o
 -18  12   4      987.84     1187.96    122.97 o
 -17  12   4       14.58      -29.62     43.89 o
 -16  12   4       48.86       69.27     47.38 o
 -15  12   4       44.64       70.34     45.71 o
 -14  12   4     1253.98     1175.39     87.28 o
 -13  12   4      465.79      453.95     61.35 o
 -12  12   4     2482.88     2612.38    104.11 o
 -11  12   4     2271.50     2264.42     77.79 o
 -10  12   4      371.05      475.67     42.78 o
  -9  12   4      897.83      964.49     52.34 o
  -8  12   4      844.99      812.75     61.66 o
  -7  12   4     3418.08     3459.44     87.81 o
  -6  12   4      238.50      269.47     34.27 o
  -5  12   4       79.23       91.43     29.30 o
  -4  12   4     2036.54     2165.75     71.60 o
  -3  12   4     1701.52     1711.51     64.55 o
  -2  12   4     4979.07     4949.27    101.72 o
  -1  12   4     3064.48     3100.09     82.64 o
   0  12   4     3352.46     3237.36     85.07 o
   1  12   4      186.49      197.62     32.87 o
   2  12   4     1143.35     1240.86     57.18 o
   3  12   4     2180.22     2402.73     72.38 o
   4  12   4      959.74      974.68     57.29 o
   5  12   4      499.63      452.10     41.96 o
   6  12   4     2695.66     2774.20     82.93 o
   7  12   4      663.85      711.24     51.64 o
   8  12   4      409.71      501.84     61.15 o
   9  12   4     2638.47     2735.13     94.34 o
  10  12   4     2978.15     3148.26    102.66 o
  11  12   4       89.16       18.57     38.49 o
  12  12   4       16.25       -5.10     37.66 o
  13  12   4       49.99       83.37     48.31 o
  14  12   4       82.97      111.05     50.99 o
 -16  13   4      539.70      310.20     95.00 o
 -15  13   4        0.58       46.44     48.28 o
 -14  13   4       49.60      -18.74     45.68 o
 -13  13   4     1501.86     1634.89    190.51 o
 -12  13   4        4.03      -16.46     38.34 o
 -11  13   4       21.13      112.66     45.37 o
 -10  13   4     2665.28     2702.11    130.61 o
  -9  13   4     1655.61     1657.22     72.95 o
  -8  13   4      201.25      265.33     46.17 o
  -7  13   4      700.85      671.04     50.31 o
  -6  13   4      632.02      712.59     51.05 o
  -5  13   4      144.91       94.55     39.78 o
  -4  13   4       53.56       26.54     33.97 o
  -3  13   4      611.47      549.32     54.08 o
  -2  13   4      277.37      310.09     43.99 o
  -1  13   4      203.68      287.17     44.52 o
   0  13   4     1958.04     1963.13     78.15 o
   1  13   4       81.52       95.47     33.87 o
   2  13   4      524.49      633.23     52.69 o
   3  13   4     1508.55     1501.48     66.61 o
   4  13   4      915.15     1005.56     58.97 o
   5  13   4      614.32      683.46     68.43 o
   6  13   4      835.62      775.23     57.00 o
   7  13   4      150.02      159.96     38.52 o
   8  13   4      720.71      530.69     56.12 o
   9  13   4       42.70      -17.17     35.51 o
  10  13   4      428.51      446.41     55.73 o
  11  13   4      131.36      179.28     45.79 o
  12  13   4       13.45        2.80     43.29 o
 -15  14   4        5.58       86.15     50.71 o
 -14  14   4       21.89       51.70     50.53 o
 -13  14   4      227.56      179.92     54.81 o
 -12  14   4     1917.86     1877.95    107.60 o
 -11  14   4      242.81      274.20     56.86 o
 -10  14   4     1510.17     1318.33     89.80 o
  -9  14   4     2711.23     2687.82    107.11 o
  -8  14   4       71.32       78.65     39.82 o
  -7  14   4     1171.83     1096.57     72.48 o
  -6  14   4      103.30       76.18     37.79 o
  -5  14   4      892.18      814.90     64.03 o
  -4  14   4      176.18      139.99     40.53 o
  -3  14   4      263.78      304.60     48.85 o
  -2  14   4     1586.32     1699.09     84.34 o
  -1  14   4     1179.40     1241.89     86.39 o
   0  14   4     2532.55     2650.42     93.26 o
   1  14   4        5.67        0.48     32.64 o
   2  14   4     1600.71     1438.04     74.01 o
   3  14   4      742.15      886.66     82.18 o
   4  14   4      272.74      314.37     48.21 o
   5  14   4       13.47      -35.50     34.72 o
   6  14   4     2466.33     2943.67    113.60 o
   7  14   4       54.97      -27.62     53.67 o
   8  14   4       12.14       21.72     42.28 o
   9  14   4      541.15      565.54     65.30 o
  10  14   4     2029.12     2100.21    115.21 o
  11  14   4       60.30      237.56     58.31 o
 -12  15   4      945.05      897.76    133.57 o
 -11  15   4       71.56      154.31     52.61 o
 -10  15   4       52.26       93.65     48.67 o
  -9  15   4       25.02      -25.12     40.43 o
  -8  15   4      379.88      391.33     55.26 o
  -7  15   4       20.13       11.42     40.50 o
  -6  15   4      208.53      231.45     48.10 o
  -5  15   4        3.92       -7.83     38.21 o
  -4  15   4       26.88       73.87     42.62 o
  -3  15   4     1280.33     1378.40     81.77 o
  -2  15   4       18.89       68.70     44.55 o
  -1  15   4        0.98        1.79     40.53 o
   0  15   4     1156.51     1085.29     69.81 o
   1  15   4      145.88      146.85     49.11 o
   2  15   4     1058.98     1309.72     76.85 o
   3  15   4      596.55      442.05     53.75 o
   4  15   4       78.80       82.02     55.78 o
   5  15   4      342.66      375.90     59.97 o
   6  15   4        4.54       19.02     51.83 o
   7  15   4      371.02      334.93     58.10 o
   8  15   4      123.49      209.26     58.00 o
 -10  16   4     1414.80     1400.04    103.07 o
  -9  16   4      946.54      792.62     83.40 o
  -8  16   4       48.18      -20.31     45.85 o
  -7  16   4       41.28      -15.19     62.75 o
  -6  16   4      385.16      474.65     97.37 o
  -5  16   4       68.64       16.25     56.54 o
  -4  16   4      162.66      177.42     50.26 o
  -3  16   4      552.59      458.32     61.50 o
  -2  16   4      816.24      919.44    130.28 o
  -1  16   4      308.24      328.00     53.07 o
   0  16   4      858.16      767.14     83.53 o
   1  16   4      277.57      287.29     84.52 o
   2  16   4       37.78       28.22     43.83 o
   3  16   4       83.40      168.00     51.43 o
   4  16   4      443.12      465.53     62.58 o
   5  16   4      168.94      186.53     67.67 o
   6  16   4       13.40       66.65     49.71 o
  -4  17   4       13.25       37.29     49.30 o
  -3  17   4       23.97       87.22     51.90 o
  -2  17   4      180.42      229.24     83.93 o
  -1  17   4     1248.00     1598.12     97.51 o
   0  17   4      197.11      100.66     52.07 o
 -24   1   5        7.09        7.28     48.65 o
 -23   1   5       47.10       33.47     58.87 o
 -22   1   5      352.17      275.84     57.74 o
 -21   1   5      928.93      834.32     70.91 o
 -20   1   5     3836.66     3675.21    105.28 o
 -19   1   5      235.26      181.31     35.55 o
 -18   1   5      698.26      763.00     48.31 o
 -17   1   5     6873.38     6779.00    127.87 o
 -16   1   5      500.14      598.13     46.97 o
 -15   1   5     1491.76     1529.63     66.00 o
 -14   1   5     3320.74     3637.69     79.49 o
 -13   1   5     5377.22     5488.33     99.45 o
 -12   1   5     2652.35     2727.87     95.85 o
 -11   1   5     6439.86     6118.60    100.32 o
 -10   1   5    17600.06    16779.01    220.89 o
  -9   1   5    13456.01    13714.48    171.15 o
  -8   1   5     8960.44     9357.11    105.50 o
  -7   1   5       53.11       24.00     10.37 o
  -6   1   5    12393.06    12253.76    141.14 o
  -5   1   5      958.22      798.05     19.25 o
  -4   1   5    61307.70    60695.16    718.67 o
  -3   1   5     1794.89     1729.85     37.77 o
  -2   1   5     1941.42     1425.63     33.25 o
  -1   1   5    49353.86    49144.29    723.15 o
   0   1   5     2669.46     3607.64     63.76 o
   1   1   5    33443.39    32417.37    446.14 o
   2   1   5      409.63      329.93     24.97 o
   3   1   5     3698.29     3043.89     55.71 o
   4   1   5      755.26      923.25     31.35 o
   5   1   5    15970.30    14704.17    197.65 o
   6   1   5     7307.67     7685.68    119.38 o
   7   1   5     5620.38     4672.25     98.20 o
   8   1   5     4482.01     4583.52     88.43 o
   9   1   5     1472.05     1285.02     48.04 o
  10   1   5       86.12       67.15     24.59 o
  11   1   5     3467.85     3393.80     82.47 o
  12   1   5       73.92       61.49     27.07 o
  13   1   5      679.47      626.63     44.04 o
  14   1   5     1263.30     1162.26     57.48 o
  15   1   5       21.91      -24.04     28.39 o
  16   1   5      532.74      551.31     62.97 o
  17   1   5      834.04      750.25     86.12 o
  18   1   5     1550.39     1698.33    127.63 o
  19   1   5     1788.14     2110.41    146.78 o
 -24   2   5       57.70      155.69     63.95 o
 -23   2   5      129.45      117.57     52.53 o
 -22   2   5     1342.29     1242.88     92.27 o
 -21   2   5      606.74      611.35     60.90 o
 -20   2   5      137.82      111.82     38.21 o
 -19   2   5        1.69      -40.78     28.18 o
 -18   2   5     2731.05     2485.62     76.45 o
 -17   2   5      320.38      280.23     34.11 o
 -16   2   5       31.21       29.02     24.95 o
 -15   2   5      503.76      462.93     35.17 o
 -14   2   5      147.93      214.16     27.00 o
 -13   2   5     4645.56     4757.87     90.84 o
 -12   2   5      234.64      397.09     27.91 o
 -11   2   5     1772.37     1754.79     46.82 o
 -10   2   5        0.11       85.38     16.46 o
  -9   2   5     1907.57     1787.94     38.44 o
  -8   2   5       15.96       17.59     10.95 o
  -7   2   5     5501.96     6773.52     82.75 o
  -6   2   5     8103.32     8525.94    109.60 o
  -5   2   5    12497.01    13828.85    155.81 o
  -4   2   5      492.71      502.23     23.16 o
  -3   2   5     6815.49     6163.00    100.65 o
  -2   2   5     2827.98     3107.35     81.26 o
  -1   2   5      737.60     1051.15     27.20 o
   0   2   5     6767.16     6720.19     97.28 o
   1   2   5     9158.12    10338.28    135.61 o
   2   2   5    17138.19    18196.07    244.72 o
   3   2   5      573.03      508.36     27.37 o
   4   2   5      206.74      208.17     19.50 o
   5   2   5     1916.97     1883.17     46.64 o
   6   2   5     5484.26     5420.91     92.47 o
   7   2   5     1072.60      906.93     37.45 o
   8   2   5      118.62      121.52     22.98 o
   9   2   5      371.80      422.91     33.23 o
  10   2   5      988.58      894.44     43.86 o
  11   2   5      110.59       76.18     25.65 o
  12   2   5     1155.52     1130.83     54.52 o
  13   2   5     4150.36     4119.72    122.33 o
  14   2   5      169.81      138.61     33.65 o
  15   2   5       12.64        6.60     43.45 o
  16   2   5      152.11      109.80     43.18 o
  17   2   5      316.13      309.86     56.95 o
  18   2   5      190.04      293.76     69.98 o
  19   2   5      788.29      706.99     90.55 o
 -24   3   5      425.18      413.24     82.87 o
 -23   3   5     1115.33     1220.98     96.36 o
 -22   3   5     4033.13     3843.44    134.24 o
 -21   3   5     1497.13     1719.56     98.29 o
 -20   3   5     2141.59     2134.16     96.42 o
 -19   3   5      881.93     1047.88     60.93 o
 -18   3   5     2196.91     2249.10     79.24 o
 -17   3   5     1331.02     1225.15     76.37 o
 -16   3   5     2379.70     2447.15    102.71 o
 -15   3   5      496.47      482.29     44.29 o
 -14   3   5    10087.51     9879.46    155.85 o
 -13   3   5       44.22       20.16     17.81 o
 -12   3   5       96.88       61.77     17.06 o
 -11   3   5     4721.50     4713.33     80.39 o
 -10   3   5     3896.87     4340.55     68.54 o
  -9   3   5     5144.88     5654.40     84.19 o
  -8   3   5     4287.90     4494.52     65.97 o
  -7   3   5      532.55      519.01     17.66 o
  -6   3   5    17068.16    18977.80    213.17 o
  -5   3   5      255.75      188.14     15.48 o
  -4   3   5    27581.92    27999.72    366.15 o
  -3   3   5     7672.22     8193.82    163.41 o
  -2   3   5      408.09      475.20     22.66 o
  -1   3   5     2077.00     2272.04     36.48 o
   0   3   5     6246.82     6421.42     83.96 o
   1   3   5    14765.61    14358.48    172.10 o
   2   3   5     2522.76     2744.51     52.45 o
   3   3   5     8750.61     8095.11    117.00 o
   4   3   5      377.26      416.72     24.50 o
   5   3   5      736.89     1032.49     35.95 o
   6   3   5      453.66      221.27     22.59 o
   7   3   5     1588.25     1464.14     46.69 o
   8   3   5     8775.83     8318.11    134.27 o
   9   3   5     1365.59     1481.90     52.39 o
  10   3   5     1201.44     1099.65     48.24 o
  11   3   5     4746.33     4495.50     96.38 o
  12   3   5     1492.65     1358.67     56.34 o
  13   3   5     2015.69     1950.71     68.27 o
  14   3   5       86.69      113.41     36.20 o
  15   3   5     2701.12     2703.26    100.86 o
  16   3   5      625.87      539.28     56.81 o
  17   3   5     2802.68     3109.10    124.93 o
  18   3   5     4834.31     4761.49    194.68 o
  19   3   5     1054.49     1407.62    144.50 o
 -24   4   5      315.41      293.01     63.28 o
 -23   4   5      150.92       34.93     83.23 o
 -22   4   5      421.26      448.60     68.64 o
 -21   4   5       26.03       17.43     39.75 o
 -20   4   5       18.93       36.73     36.89 o
 -19   4   5      416.37      481.23     52.96 o
 -18   4   5     3161.79     3105.85     99.79 o
 -17   4   5      205.34      180.63     34.66 o
 -16   4   5      170.90      178.95     28.57 o
 -15   4   5        0.12      -24.08     20.85 o
 -14   4   5       49.99       66.58     22.98 o
 -13   4   5       56.37       60.58     19.39 o
 -12   4   5       21.01       -2.78     15.29 o
 -11   4   5      939.74      848.55     30.57 o
 -10   4   5     3612.14     3611.75     61.06 o
  -9   4   5     4105.58     3716.99     59.85 o
  -8   4   5      103.08      150.59     14.19 o
  -7   4   5       19.62      103.07     11.99 o
  -6   4   5     1564.86     1644.68     30.57 o
  -5   4   5      733.33      587.21     19.72 o
  -4   4   5      573.35      650.40     28.26 o
  -3   4   5        9.21        4.49      9.78 o
  -2   4   5     3608.78     3394.86     53.27 o
  -1   4   5      128.98       87.47     12.53 o
   0   4   5     1025.26      954.21     25.28 o
   1   4   5      180.09      169.07     17.91 o
   2   4   5     1272.07     1153.95     33.64 o
   3   4   5      966.44     1177.74     34.92 o
   4   4   5     4586.27     4626.96     76.29 o
   5   4   5       40.19       31.20     16.69 o
   6   4   5     4511.79     4259.19     80.56 o
   7   4   5       10.24       15.95     29.36 o
   8   4   5      471.32      383.43     31.54 o
   9   4   5      647.14      703.43     39.58 o
  10   4   5        5.37      -19.59     22.35 o
  11   4   5      880.76      780.63     45.15 o
  12   4   5       93.49       36.32     30.07 o
  13   4   5       14.22        0.17     30.23 o
  14   4   5      853.59      704.21     59.49 o
  15   4   5     2159.89     2184.58    117.48 o
  16   4   5      220.91      225.18     47.55 o
  17   4   5        7.57       -0.33     46.09 o
  18   4   5       22.44       41.72     55.91 o
  19   4   5        1.47       14.80     58.03 o
 -23   5   5      189.33      249.86     55.44 o
 -22   5   5      921.12      987.28     83.59 o
 -21   5   5       22.99      -10.19     53.14 o
 -20   5   5     1535.87     1568.84     86.39 o
 -19   5   5     2243.37     2090.85    135.88 o
 -18   5   5     2466.36     2479.13     98.39 o
 -17   5   5     1155.99     1241.47     70.36 o
 -16   5   5     1023.80     1362.15     65.56 o
 -15   5   5     1032.24     1102.16     51.81 o
 -14   5   5      291.30      317.66     28.85 o
 -13   5   5      920.54      997.45     38.90 o
 -12   5   5     1286.88     1086.97     38.43 o
 -11   5   5     9144.69     9736.48    130.41 o
 -10   5   5      733.41     1105.23     32.74 o
  -9   5   5     6449.76     6494.36     95.66 o
  -8   5   5     2935.74     3075.48     56.18 o
  -7   5   5      771.34      950.01     28.00 o
  -6   5   5     6443.65     6567.97     92.94 o
  -5   5   5      324.95      245.15     16.55 o
  -4   5   5    22709.12    24358.45    286.20 o
  -3   5   5     5769.25     6066.20     85.70 o
  -2   5   5     1623.44     1705.46     37.28 o
  -1   5   5      394.37      421.57     26.43 o
   0   5   5     4649.47     5084.73     75.96 o
   1   5   5     2985.32     2362.27     68.28 o
   2   5   5     1715.55     2131.00     45.80 o
   3   5   5    20988.40    19571.04    239.52 o
   4   5   5      294.10      302.91     21.55 o
   5   5   5      435.99      364.24     25.44 o
   6   5   5     8140.13     7721.29    124.01 o
   7   5   5      949.68      725.08     37.02 o
   8   5   5     6440.61     5972.87    109.06 o
   9   5   5     3737.89     3338.82     78.39 o
  10   5   5       14.40       40.84     25.41 o
  11   5   5       13.35       32.20     28.32 o
  12   5   5     3460.96     3577.38     97.74 o
  13   5   5     3382.97     3431.77    107.14 o
  14   5   5      805.11      776.66     62.08 o
  15   5   5      336.89      385.79     52.01 o
  16   5   5      297.19      381.78     55.10 o
  17   5   5      368.66      388.34     61.60 o
  18   5   5       21.33       59.91     48.55 o
  19   5   5      498.39      507.02     81.39 o
 -23   6   5      384.99      558.27     69.33 o
 -22   6   5      162.77      197.35     73.88 o
 -21   6   5      135.32      146.37     47.21 o
 -20   6   5        0.02        2.09     39.48 o
 -19   6   5      134.42      146.74     45.27 o
 -18   6   5        0.56      -56.58     29.90 o
 -17   6   5        9.23       82.29     34.84 o
 -16   6   5      834.60      909.93     63.43 o
 -15   6   5      136.92       69.83     27.36 o
 -14   6   5      806.92      909.42     47.32 o
 -13   6   5        0.16        7.13     18.17 o
 -12   6   5      106.05       68.26     18.74 o
 -11   6   5      505.43      685.70     28.66 o
 -10   6   5       58.70      109.28     19.03 o
  -9   6   5      298.77      240.77     21.10 o
  -8   6   5     1090.72     1192.76     37.51 o
  -7   6   5      692.21      977.74     31.05 o
  -6   6   5      918.68     1014.83     31.11 o
  -5   6   5       16.67       60.02     14.52 o
  -4   6   5      133.54      234.36     17.96 o
  -3   6   5     3000.46     3317.49     57.91 o
  -2   6   5      168.20      200.33     17.91 o
  -1   6   5     1967.06     1989.87     42.54 o
   0   6   5      489.70      406.84     22.51 o
   1   6   5     1368.46     1303.77     38.81 o
   2   6   5      145.16      155.68     18.79 o
   3   6   5        3.19       27.93     16.39 o
   4   6   5     1130.49     1094.70     37.48 o
   5   6   5       69.59       43.18     17.49 o
   6   6   5      569.01      514.43     29.80 o
   7   6   5      763.88      734.39     35.15 o
   8   6   5     1244.49     1268.26     50.00 o
   9   6   5        5.98        7.25     23.09 o
  10   6   5     1601.45     1535.52     58.51 o
  11   6   5      589.16      578.80     50.30 o
  12   6   5     1006.81      975.52     62.27 o
  13   6   5       77.84      133.10     38.19 o
  14   6   5       44.38       57.46     37.32 o
  15   6   5      447.51      302.36     49.49 o
  16   6   5        4.43       20.10     40.59 o
  17   6   5      156.86       52.76     48.88 o
  18   6   5      357.79      352.49     77.07 o
 -22   7   5     1919.41     1768.37    102.78 o
 -21   7   5     1763.73     1711.71     97.24 o
 -20   7   5      217.65      179.08     47.68 o
 -19   7   5      287.34      298.44     49.87 o
 -18   7   5     1012.97      945.59     69.82 o
 -17   7   5      227.66      267.51     69.54 o
 -16   7   5     2581.93     2623.22    101.66 o
 -15   7   5     3538.99     3551.52     95.52 o
 -14   7   5      359.41      370.59     38.14 o
 -13   7   5     4562.43     4636.63    107.95 o
 -12   7   5     4262.21     4217.00     82.95 o
 -11   7   5       61.41       85.22     19.78 o
 -10   7   5      628.35      588.99     33.55 o
  -9   7   5      646.22      607.09     30.01 o
  -8   7   5     4986.78     5160.68     85.17 o
  -7   7   5      590.89      611.19     28.03 o
  -6   7   5    22418.30    22114.15    284.50 o
  -5   7   5      685.60      504.19     32.50 o
  -4   7   5    12309.72    11621.45    172.25 o
  -3   7   5      420.04      487.96     24.86 o
  -2   7   5     1676.09     1635.39     41.44 o
  -1   7   5     5298.85     5224.11     83.39 o
   0   7   5     2952.56     2765.04     67.13 o
   1   7   5    19024.25    17614.73    220.17 o
   2   7   5     1238.38     1028.28     45.28 o
   3   7   5    10607.16     9710.97    137.97 o
   4   7   5      785.91      784.26     38.49 o
   5   7   5       22.76       12.22     19.83 o
   6   7   5     9435.60     9117.46    146.34 o
   7   7   5        6.85       66.53     24.43 o
   8   7   5     1486.37     1393.93     54.33 o
   9   7   5     1479.48     1285.92     58.04 o
  10   7   5      360.00      388.24     37.87 o
  11   7   5      147.87      207.46     39.79 o
  12   7   5     3134.64     3339.67    105.31 o
  13   7   5     3510.81     3197.44    107.13 o
  14   7   5      405.61      360.66     52.38 o
  15   7   5       17.51       34.89     40.57 o
  16   7   5      164.53      154.81     47.79 o
  17   7   5        8.97       34.53     50.57 o
  18   7   5       46.71       61.15     60.08 o
 -22   8   5        4.62      -58.32     43.79 o
 -21   8   5      364.34      539.45     67.10 o
 -20   8   5      504.32      408.08     59.07 o
 -19   8   5       29.23      -14.35     37.57 o
 -18   8   5     1268.37     1218.40     78.36 o
 -17   8   5     2795.25     2950.43    107.10 o
 -16   8   5       12.13        6.07     30.10 o
 -15   8   5     1278.37     1520.22     73.84 o
 -14   8   5     3344.53     3497.57     95.60 o
 -13   8   5     2896.66     3191.62     87.72 o
 -12   8   5       66.84       83.11     25.80 o
 -11   8   5      257.78      215.56     28.30 o
 -10   8   5      616.68      641.73     33.69 o
  -9   8   5      244.05      268.11     24.92 o
  -8   8   5      151.91      106.72     20.41 o
  -7   8   5     1224.65     1408.70     42.20 o
  -6   8   5      390.93      409.09     26.98 o
  -5   8   5     1431.20     1634.66     57.91 o
  -4   8   5      348.31      292.47     20.84 o
  -3   8   5      523.09      483.30     24.71 o
  -2   8   5     2618.70     3113.68     61.89 o
  -1   8   5       98.00      100.77     19.30 o
   0   8   5     2411.23     2522.29     55.95 o
   1   8   5     1670.68     1821.35     47.84 o
   2   8   5       61.24      118.51     20.06 o
   3   8   5        5.92        4.03     17.90 o
   4   8   5       20.49       32.10     19.56 o
   5   8   5      468.67      479.51     32.44 o
   6   8   5     4018.87     3877.08     85.81 o
   7   8   5      385.45      363.19     33.69 o
   8   8   5      187.27      175.86     36.08 o
   9   8   5      166.17      154.72     32.65 o
  10   8   5      114.27      112.93     36.46 o
  11   8   5        6.59       19.21     32.82 o
  12   8   5      134.79      192.66     43.18 o
  13   8   5      253.67      285.25     48.48 o
  14   8   5     1957.08     2007.17     93.55 o
  15   8   5      579.04      569.87     62.87 o
  16   8   5       28.95       76.41     47.17 o
  17   8   5       15.02      -82.35     48.10 o
 -21   9   5     1361.65     1281.99     92.22 o
 -20   9   5     1433.84     1265.55     88.50 o
 -19   9   5      553.57      586.74     66.33 o
 -18   9   5      231.93      286.76     47.81 o
 -17   9   5      132.40      121.74     39.02 o
 -16   9   5     3367.51     3283.40    100.02 o
 -15   9   5      278.75      268.45     41.16 o
 -14   9   5      997.24      981.04     57.50 o
 -13   9   5     3610.64     3626.28     97.30 o
 -12   9   5        0.85       30.64     24.43 o
 -11   9   5       96.78      103.36     26.81 o
 -10   9   5      803.27      901.16     44.15 o
  -9   9   5     7641.88     7680.02    131.51 o
  -8   9   5       22.03       13.82     19.00 o
  -7   9   5      117.66       79.39     20.22 o
  -6   9   5     6763.29     6615.75    112.11 o
  -5   9   5     1373.98     1405.20     51.85 o
  -4   9   5     4278.21     3841.54     74.49 o
  -3   9   5      412.97      465.15     27.42 o
  -2   9   5      475.43      357.79     28.55 o
  -1   9   5     1178.28     1197.26     39.15 o
   0   9   5      608.96      629.37     32.47 o
   1   9   5     2065.74     2137.29     57.93 o
   2   9   5     2208.47     2198.58     56.10 o
   3   9   5     1352.70     1300.69     45.38 o
   4   9   5      614.20      709.92     37.31 o
   5   9   5      497.09      507.62     37.36 o
   6   9   5     1811.72     1707.88     59.57 o
   7   9   5     2212.55     2068.31     66.88 o
   8   9   5     1526.17     1550.43     64.76 o
   9   9   5        2.73       34.57     29.46 o
  10   9   5     1297.34     1319.34     66.04 o
  11   9   5       66.63       59.10     34.51 o
  12   9   5      302.56      250.53     49.87 o
  13   9   5     4236.39     4063.64    124.10 o
  14   9   5      269.84      156.23     47.55 o
  15   9   5      374.36      249.17     53.68 o
  16   9   5      107.96       25.17     48.87 o
 -20  10   5      347.80      212.47     57.70 o
 -19  10   5      313.72      304.03     51.96 o
 -18  10   5      207.42      126.17     44.35 o
 -17  10   5      533.07      484.17     59.75 o
 -16  10   5      870.73      775.29     66.70 o
 -15  10   5       53.19       61.47     35.12 o
 -14  10   5      422.91      392.23     49.16 o
 -13  10   5      504.43      520.70     46.85 o
 -12  10   5       56.05       84.46     29.69 o
 -11  10   5     1064.57     1079.33     51.26 o
 -10  10   5      319.81      325.80     33.68 o
  -9  10   5       16.54       19.32     23.29 o
  -8  10   5      778.09      667.17     57.00 o
  -7  10   5     3068.08     2869.38     72.09 o
  -6  10   5     2146.62     2262.83     67.71 o
  -5  10   5     3428.65     3176.67     73.09 o
  -4  10   5      806.93      752.88     40.04 o
  -3  10   5      983.20      920.78     37.38 o
  -2  10   5      303.10      361.22     27.91 o
  -1  10   5      801.46      814.21     41.42 o
   0  10   5        0.58       -9.81     19.78 o
   1  10   5      573.27      580.64     34.97 o
   2  10   5     2667.94     2462.93     62.34 o
   3  10   5       91.67       87.28     25.90 o
   4  10   5      884.93      943.10     46.80 o
   5  10   5     2483.02     2514.15     71.86 o
   6  10   5      298.38      270.13     35.95 o
   7  10   5      596.21      517.89     44.82 o
   8  10   5      404.52      463.58     47.44 o
   9  10   5       31.77       63.23     31.97 o
  10  10   5     1367.27     1279.41     68.30 o
  11  10   5      204.18      284.88     54.58 o
  12  10   5      305.30      323.81     51.65 o
  13  10   5       31.44       80.51     48.38 o
  14  10   5      153.15      123.21     47.54 o
  15  10   5      136.34      159.57     52.95 o
 -19  11   5       47.14       20.65     44.95 o
 -18  11   5       58.53      -47.49     41.52 o
 -17  11   5      211.45      162.51     46.15 o
 -16  11   5      296.83      266.07     78.84 o
 -15  11   5     1152.11     1246.59     77.83 o
 -14  11   5     1824.35     1727.02     83.58 o
 -13  11   5     3465.99     3765.30    111.81 o
 -12  11   5      680.25      722.34     51.98 o
 -11  11   5     2622.04     2882.76     81.99 o
 -10  11   5     1110.39     1169.70     54.14 o
  -9  11   5     3008.19     2867.52     78.05 o
  -8  11   5     2395.49     2341.02     69.18 o
  -7  11   5       16.37       20.86     24.66 o
  -6  11   5     3278.48     3315.62     85.87 o
  -5  11   5       24.95       20.50     25.31 o
  -4  11   5     8435.38     8283.14    150.80 o
  -3  11   5      139.16      145.54     35.92 o
  -2  11   5     3248.88     3200.26     93.17 o
  -1  11   5     6824.78     6469.99    124.78 o
   0  11   5      225.44      222.74     28.25 o
   1  11   5     6286.43     6502.04    111.92 o
   2  11   5      143.04      111.08     25.97 o
   3  11   5     1140.04     1148.21     48.35 o
   4  11   5       50.71       68.92     26.94 o
   5  11   5      292.37      209.80     33.51 o
   6  11   5       29.19       60.22     30.08 o
   7  11   5     1315.91     1357.20     61.85 o
   8  11   5     4191.83     4285.57    105.36 o
   9  11   5        0.13      -27.93     32.37 o
  10  11   5     1016.53      919.02     62.80 o
  11  11   5      759.55      821.43     61.92 o
  12  11   5      131.66      108.95     42.12 o
  13  11   5      883.15      853.52     84.24 o
  14  11   5      269.09      285.48     58.85 o
 -18  12   5       90.06       58.73     48.42 o
 -17  12   5        1.07      -14.85     44.63 o
 -16  12   5      246.69      341.92     61.04 o
 -15  12   5        1.26       12.57     54.47 o
 -14  12   5     1405.57     1546.08     88.58 o
 -13  12   5      835.88      844.75     87.98 o
 -12  12   5      188.22      239.22     44.80 o
 -11  12   5     1785.23     1823.29     94.59 o
 -10  12   5     1076.34     1024.01     82.62 o
  -9  12   5       13.53       29.44     28.89 o
  -8  12   5      123.12      101.54     29.90 o
  -7  12   5       61.59       61.28     28.11 o
  -6  12   5      837.44      814.00     50.88 o
  -5  12   5     3180.68     3281.53     88.42 o
  -4  12   5      226.30      247.66     36.08 o
  -3  12   5     1732.76     1713.39     64.81 o
  -2  12   5        3.67       72.06     30.33 o
  -1  12   5      148.72      167.40     34.51 o
   0  12   5      332.72      561.31     46.13 o
   1  12   5      287.01      378.42     73.78 o
   2  12   5     3221.27     3145.74     86.41 o
   3  12   5     2394.18     2371.38     78.23 o
   4  12   5       47.47       -2.84     27.91 o
   5  12   5      545.05      536.12     43.98 o
   6  12   5       21.76       31.19     32.15 o
   7  12   5      524.89      538.89     56.50 o
   8  12   5       56.59      153.96     38.51 o
   9  12   5       39.16       72.79     36.27 o
  10  12   5     1972.46     2002.16     86.96 o
  11  12   5      338.55      263.67     48.14 o
  12  12   5      481.91      596.03     68.73 o
  13  12   5       79.87       48.35     48.35 o
 -16  13   5       77.14      178.21     57.18 o
 -15  13   5      434.80      369.63     62.86 o
 -14  13   5       34.05       88.28     49.76 o
 -13  13   5      301.54      274.12     55.25 o
 -12  13   5      148.67      125.75     45.39 o
 -11  13   5      662.46      982.15     76.66 o
 -10  13   5     1285.03     1328.19     84.02 o
  -9  13   5      333.18      426.40     59.41 o
  -8  13   5      318.90      303.82     41.74 o
  -7  13   5      368.84      330.77     40.67 o
  -6  13   5      970.82     1060.23     62.54 o
  -5  13   5      323.67      241.31     39.60 o
  -4  13   5     1014.77     1089.28     62.56 o
  -3  13   5       10.01       22.05     46.04 o
  -2  13   5      166.13       51.25     53.62 o
  -1  13   5     1228.74     1284.86     65.33 o
   0  13   5       71.74       60.93     34.87 o
   1  13   5     4557.59     4645.81    119.66 o
   2  13   5       72.55       57.65     33.86 o
   3  13   5     1179.23     1172.86     66.26 o
   4  13   5      546.10      688.21     56.54 o
   5  13   5      886.03      645.55     55.77 o
   6  13   5      232.71      191.97     43.12 o
   7  13   5     2002.97     2005.40     89.59 o
   8  13   5     3452.63     3590.34    128.04 o
   9  13   5      196.14      115.04     52.12 o
  10  13   5      329.45      360.22     59.36 o
  11  13   5      231.30      291.95     59.46 o
  12  13   5      430.32      502.49     69.33 o
 -15  14   5      949.58      948.92     88.01 o
 -14  14   5       29.18       15.95     64.57 o
 -13  14   5      345.03      401.49     63.51 o
 -12  14   5      478.72      561.99    101.82 o
 -11  14   5      107.68       41.54     75.06 o
 -10  14   5      635.06      707.57     71.68 o
  -9  14   5      442.02      542.37     63.27 o
  -8  14   5     1019.52      969.45     83.37 o
  -7  14   5        0.31       42.45     37.30 o
  -6  14   5      113.74       60.34     34.87 o
  -5  14   5      439.34      386.22     52.11 o
  -4  14   5      391.82      413.11     52.74 o
  -3  14   5      406.53      452.17     53.82 o
  -2  14   5     1574.88     1663.30     82.65 o
  -1  14   5        0.90        9.15     32.56 o
   0  14   5      355.31      378.65     47.28 o
   1  14   5       39.04       25.39     34.24 o
   2  14   5       11.04       84.04     37.59 o
   3  14   5       53.54       55.50     37.96 o
   4  14   5      249.35      144.27     41.21 o
   5  14   5        1.19       -6.59     50.47 o
   6  14   5      126.12       59.29     52.28 o
   7  14   5      207.95      242.00     53.06 o
   8  14   5       10.14       50.36     45.55 o
   9  14   5      435.30      370.44     61.84 o
  10  14   5      980.97     1095.34     84.51 o
 -13  15   5      161.63      144.13     56.96 o
 -12  15   5       27.63       27.72     47.60 o
 -11  15   5     2790.72     2702.94    128.39 o
 -10  15   5      219.31      203.09     72.29 o
  -9  15   5     1199.14     1165.28     88.63 o
  -8  15   5        5.31       -7.68     43.38 o
  -7  15   5        1.50        3.63     39.60 o
  -6  15   5      792.02      907.61     71.73 o
  -5  15   5        4.75       21.86     38.13 o
  -4  15   5      470.60      522.18     92.81 o
  -3  15   5       38.85       84.07     41.76 o
  -2  15   5      784.97      712.32     90.76 o
  -1  15   5      601.54      559.86     54.67 o
   0  15   5       34.86       67.32     38.66 o
   1  15   5      371.62      379.26     51.83 o
   2  15   5       40.30       69.52     46.67 o
   3  15   5      242.10      201.19     46.12 o
   4  15   5       75.84       19.58     40.76 o
   5  15   5        4.19       87.96     44.58 o
   6  15   5     1461.30     1683.32    122.91 o
   7  15   5      122.18       85.99     50.03 o
   8  15   5     2554.44     3166.95    142.70 o
 -10  16   5      960.19     1209.90    125.74 o
  -9  16   5      366.67      313.89     75.53 o
  -8  16   5        1.09        5.32     45.31 o
  -7  16   5      305.40      328.80     65.19 o
  -6  16   5       48.32       47.89     62.73 o
  -5  16   5      506.26      575.03     72.13 o
  -4  16   5      481.85      445.87     72.11 o
  -3  16   5      364.65      460.82     61.06 o
  -2  16   5       19.43      -10.12     42.63 o
  -1  16   5       48.66       42.98     50.84 o
   0  16   5     1025.62     1120.51     82.39 o
   1  16   5      298.47      380.03     84.19 o
   2  16   5       58.19       72.34     47.52 o
   3  16   5      133.41       92.25     53.07 o
   4  16   5        1.95       37.65     45.69 o
   5  16   5      330.39      233.27     57.09 o
  -3  17   5       62.43       16.19     53.19 o
  -2  17   5      949.31      902.23     91.86 o
 -25   0   6      149.09      122.17     80.49 o
 -24   0   6      571.15      547.02    105.04 o
 -23   0   6      583.80      700.49    110.57 o
 -22   0   6      404.43      379.46     86.82 o
 -21   0   6     1807.03     1754.88    119.93 o
 -20   0   6       14.41       -5.26     46.06 o
 -19   0   6    10173.87    10363.38    292.65 o
 -18   0   6     5649.72     5559.25    162.01 o
 -17   0   6     3948.46     3607.41    127.44 o
 -16   0   6     2208.48     1986.17     99.36 o
 -15   0   6     6188.23     5766.02    152.29 o
 -14   0   6     2125.02     2121.99     82.99 o
 -13   0   6       79.21      139.96     30.90 o
 -12   0   6     5486.54     5141.30    127.70 o
 -11   0   6     7255.94     7623.34    164.22 o
 -10   0   6     5312.56     5258.70    107.80 o
  -9   0   6     6418.78     6500.50    113.03 o
  -8   0   6      137.21      135.51     18.08 o
  -7   0   6     4765.58     4576.01     87.77 o
  -6   0   6     1540.38     1593.72     38.03 o
  -5   0   6      208.03      220.94     19.91 o
  -4   0   6     1089.59     1237.75     99.03 o
  -3   0   6     9410.36     9397.69    243.47 o
  -2   0   6     7850.26     7078.68    177.02 o
  -1   0   6      570.91      477.04     27.25 o
   0   0   6    18354.74    15346.28    310.68 o
   1   0   6     3114.23     3193.75     90.28 o
   2   0   6    37189.31    33765.33    666.59 o
   3   0   6     3798.05     4459.50    104.62 o
   4   0   6    16438.85    13423.42    256.37 o
   5   0   6     6102.40     6456.70    146.50 o
   6   0   6    27264.78    25734.23    467.47 o
   7   0   6      239.57      164.70     33.93 o
   8   0   6      675.28      946.80     59.50 o
   9   0   6    13164.19    12629.14    268.06 o
  10   0   6     3056.93     2703.67    151.91 o
  11   0   6       39.64       36.25     36.86 o
  12   0   6       81.87       40.18     37.55 o
  13   0   6      618.48      725.61     67.96 o
  14   0   6      594.00      541.91    110.61 o
  15   0   6     2458.22     2441.59    140.43 o
  16   0   6     3727.33     3598.09    215.40 o
  17   0   6      441.75      405.99    102.98 o
  18   0   6      491.81      539.02    115.23 o
  19   0   6      313.97      703.46    221.75 o
 -25   1   6        6.26       47.15     53.22 o
 -24   1   6      106.70       -3.52     47.77 o
 -23   1   6       72.62      121.96     53.53 o
 -22   1   6      269.63      181.19     50.90 o
 -21   1   6     3309.34     3080.62    115.45 o
 -20   1   6     1272.31     1139.53     68.57 o
 -19   1   6      186.47      159.25     34.41 o
 -18   1   6       66.19       83.35     30.54 o
 -17   1   6      973.84      992.76     49.04 o
 -16   1   6       20.04       44.62     23.66 o
 -15   1   6     2208.84     2295.63     63.65 o
 -14   1   6     2607.95     2629.03     65.30 o
 -13   1   6     1167.26     1180.46     42.50 o
 -12   1   6      209.55      292.38     24.72 o
 -11   1   6       28.68       26.99     15.95 o
 -10   1   6     1153.70     1324.69     37.05 o
  -9   1   6     1366.61     1552.82     30.98 o
  -8   1   6     1065.54     1143.76     24.38 o
  -7   1   6      268.92      427.20     17.09 o
  -6   1   6       51.90       79.80      9.15 o
  -5   1   6       79.21      108.10     10.32 o
  -4   1   6     1698.70     1868.37     41.50 o
  -3   1   6     3274.77     3344.99     54.47 o
  -2   1   6     6884.49     7083.13    128.45 o
  -1   1   6      963.36     1422.65     33.79 o
   0   1   6      292.62      382.21     21.00 o
   1   1   6     2704.34     2504.09     55.16 o
   2   1   6       23.38       49.15     15.47 o
   3   1   6      365.33      468.85     34.28 o
   4   1   6      119.65      123.79     18.42 o
   5   1   6        7.43       21.49     16.74 o
   6   1   6      451.95      514.73     29.70 o
   7   1   6      432.60      536.25     32.72 o
   8   1   6        0.07       -2.36     20.39 o
   9   1   6     2871.49     3004.43     73.67 o
  10   1   6      162.24      137.27     30.29 o
  11   1   6      720.24      776.03     45.38 o
  12   1   6        3.18       -0.86     25.01 o
  13   1   6       82.81       29.63     28.52 o
  14   1   6       36.28       -7.02     32.09 o
  15   1   6       55.71        6.62     38.90 o
  16   1   6        0.65      -48.45     43.95 o
  17   1   6      122.20      110.69     57.18 o
  18   1   6      252.34      135.40     63.90 o
  19   1   6       78.86      114.59     83.49 o
 -25   2   6      503.52      466.14     71.18 o
 -24   2   6      811.69      722.58     80.68 o
 -23   2   6        3.29       -7.26     43.61 o
 -22   2   6     1473.81     1368.89    151.91 o
 -21   2   6      566.72      624.12     67.24 o
 -20   2   6       46.67       24.31     39.42 o
 -19   2   6     4212.66     4004.20    104.80 o
 -18   2   6      428.38      446.89     44.73 o
 -17   2   6     1320.70     1314.16     54.00 o
 -16   2   6      143.78      125.46     27.31 o
 -15   2   6     2192.68     2451.58     65.85 o
 -14   2   6     8394.82     8400.17    136.18 o
 -13   2   6     5054.88     5193.07     94.06 o
 -12   2   6     9425.76     9622.75    143.19 o
 -11   2   6     1177.92     1535.55     57.74 o
 -10   2   6      433.89      391.13     20.46 o
  -9   2   6     6688.31     6585.54     88.81 o
  -8   2   6     5880.85     6596.46     78.11 o
  -7   2   6    12342.87    13001.46    160.74 o
  -6   2   6    40744.32    43626.35    526.69 o
  -5   2   6     7456.96     7977.79    129.01 o
  -4   2   6     7609.86     8059.46    118.87 o
  -3   2   6    10780.93    11365.77    169.33 o
  -2   2   6     5104.88     5008.69     80.74 o
  -1   2   6    11114.95    11518.68    153.91 o
   0   2   6    11749.63    10717.37    148.24 o
   1   2   6     5872.15     5809.96     91.91 o
   2   2   6     8045.50     7136.24    122.70 o
   3   2   6     6817.87     7459.92    118.50 o
   4   2   6     9468.49     8286.93    122.36 o
   5   2   6      332.77      364.90     25.15 o
   6   2   6     9810.70     8937.60    137.03 o
   7   2   6      569.19      570.96     33.24 o
   8   2   6       57.80       70.30     22.24 o
   9   2   6     7465.71     6715.72    119.67 o
  10   2   6     2305.23     2270.16     66.37 o
  11   2   6      978.17      963.05     48.44 o
  12   2   6      706.43      722.11     46.27 o
  13   2   6      517.89      596.38     49.98 o
  14   2   6     1501.94     1337.20     88.06 o
  15   2   6        7.91       43.21     38.64 o
  16   2   6     5371.97     5490.21    164.78 o
  17   2   6        9.24       58.01     54.61 o
  18   2   6      501.69      567.68     84.68 o
  19   2   6      290.26      401.78     84.31 o
 -24   3   6      512.43      434.28     68.83 o
 -23   3   6        0.08       23.34     59.20 o
 -22   3   6      582.30      686.80     73.81 o
 -21   3   6     1339.83     1210.97     86.25 o
 -20   3   6      504.65      470.09     91.47 o
 -19   3   6      240.78      207.68     37.85 o
 -18   3   6       25.59       27.47     32.13 o
 -17   3   6       51.43       79.54     29.72 o
 -16   3   6     1141.99     1086.54     48.56 o
 -15   3   6     1996.94     1808.45     56.96 o
 -14   3   6      840.06      792.12     38.68 o
 -13   3   6      987.17      975.44     39.01 o
 -12   3   6      410.32      443.34     33.26 o
 -11   3   6      418.90      373.79     25.87 o
 -10   3   6     2380.53     2317.76     47.54 o
  -9   3   6        3.81      -15.15     11.00 o
  -8   3   6     2019.78     2551.68     41.44 o
  -7   3   6     7847.84     7986.22    107.30 o
  -6   3   6      733.85      553.76     18.72 o
  -5   3   6     2510.06     2707.01     46.07 o
  -4   3   6      921.15     1381.63     37.03 o
  -3   3   6     5772.25     6098.77     92.10 o
  -2   3   6       61.60       57.91      9.22 o
  -1   3   6     1318.52     1930.31     35.63 o
   0   3   6        3.81        9.24     11.40 o
   1   3   6     9440.45     8357.22    116.03 o
   2   3   6     2665.16     2940.72     56.92 o
   3   3   6     9511.99    11490.17    158.45 o
   4   3   6      841.61      669.23     32.52 o
   5   3   6     9683.23     9358.96    150.59 o
   6   3   6     9349.39     9912.27    148.45 o
   7   3   6      290.24      319.67     27.80 o
   8   3   6       21.69        9.97     21.37 o
   9   3   6       84.68       41.69     28.83 o
  10   3   6       99.79       78.87     25.77 o
  11   3   6        6.57       31.34     27.23 o
  12   3   6     1932.61     1830.50     71.69 o
  13   3   6      175.78      153.55     36.19 o
  14   3   6      902.69      935.30     61.37 o
  15   3   6      639.77      574.26     58.69 o
  16   3   6      268.65      190.51     53.60 o
  17   3   6        0.83       81.33     57.17 o
  18   3   6        0.07       24.01     58.26 o
 -24   4   6     2817.71     2890.89    137.91 o
 -23   4   6      323.52      315.78     62.98 o
 -22   4   6      448.11      369.90     68.34 o
 -21   4   6     1148.54     1180.05     78.66 o
 -20   4   6      764.78      827.52     66.10 o
 -19   4   6     7896.46     7686.16    182.56 o
 -18   4   6       74.49      129.95     35.80 o
 -17   4   6     6292.52     6313.20    131.46 o
 -16   4   6     1422.09     1490.60     63.85 o
 -15   4   6     2056.28     2015.21     64.92 o
 -14   4   6     2858.78     2755.32     63.99 o
 -13   4   6      706.88      676.94     32.71 o
 -12   4   6     3008.31     2746.68     55.33 o
 -11   4   6     2545.98     2409.80     49.03 o
 -10   4   6     6126.81     6747.60     93.33 o
  -9   4   6    12380.23    13940.35    165.60 o
  -8   4   6     3090.08     2977.82     49.68 o
  -7   4   6     4731.99     5056.23     67.03 o
  -6   4   6     9479.88     9448.06    131.44 o
  -5   4   6     1372.07     1403.20     49.84 o
  -4   4   6     3840.51     4076.69     72.07 o
  -3   4   6     2381.10     2662.73     44.25 o
  -2   4   6     2881.58     2779.97     45.72 o
  -1   4   6       12.81        3.53     10.65 o
   0   4   6      427.75      367.25     18.74 o
   1   4   6     1242.83     1267.38     33.52 o
   2   4   6      441.81      357.31     21.25 o
   3   4   6      791.23      655.48     32.38 o
   4   4   6    13169.36    12366.62    185.43 o
   5   4   6     4584.90     4708.45     85.40 o
   6   4   6       33.38       55.41     20.20 o
   7   4   6     1419.99     1380.25     71.11 o
   8   4   6      934.32      937.11     42.85 o
   9   4   6     4307.58     3988.18     87.17 o
  10   4   6      161.12      171.73     38.34 o
  11   4   6      420.75      483.17     49.76 o
  12   4   6      155.42      113.42     33.60 o
  13   4   6      600.99      579.68     50.93 o
  14   4   6     5016.06     4625.06    128.54 o
  15   4   6      850.64      949.36     80.99 o
  16   4   6     2538.80     2952.35    125.18 o
  17   4   6      559.59      497.80     79.87 o
  18   4   6     1511.91     1782.01    125.15 o
 -24   5   6      189.04      247.66     65.99 o
 -23   5   6        2.95       -9.86     45.07 o
 -22   5   6      129.68       78.56     42.36 o
 -21   5   6      479.95      540.94     60.05 o
 -20   5   6       55.38      114.26     40.68 o
 -19   5   6     1538.16     1574.64     81.62 o
 -18   5   6       32.54       48.27     32.76 o
 -17   5   6      145.41      110.90     34.81 o
 -16   5   6     3541.54     3416.70    119.27 o
 -15   5   6      509.27      446.45     43.64 o
 -14   5   6        5.03      -17.82     20.73 o
 -13   5   6     1006.31      964.77     38.93 o
 -12   5   6     1463.57     1438.60     40.15 o
 -11   5   6     1807.74     1680.76     41.25 o
 -10   5   6     6199.32     6401.55     90.65 o
  -9   5   6      102.04      133.91     14.83 o
  -8   5   6      339.05      325.15     19.30 o
  -7   5   6      359.12      376.70     21.44 o
  -6   5   6     3825.58     3986.55     63.44 o
  -5   5   6     6193.90     6590.97     86.46 o
  -4   5   6     1490.95     1651.90     35.77 o
  -3   5   6     2204.10     2276.35     43.52 o
  -2   5   6        6.78      -11.30     10.81 o
  -1   5   6    11158.74    10455.38    134.19 o
   0   5   6      192.50      240.42     18.48 o
   1   5   6       12.19       84.92     15.54 o
   2   5   6     1174.86     1353.44     37.24 o
   3   5   6     1622.30     1535.97     41.61 o
   4   5   6      528.81      398.77     34.12 o
   5   5   6     2797.76     2656.41     84.98 o
   6   5   6      277.67      309.70     28.34 o
   7   5   6     6803.30     6440.78    113.03 o
   8   5   6       34.68       43.92     25.06 o
   9   5   6      594.80      527.88     41.75 o
  10   5   6       22.69        8.51     25.68 o
  11   5   6       35.99       24.92     28.45 o
  12   5   6      741.30      603.78     50.41 o
  13   5   6      204.48      153.11     40.35 o
  14   5   6       32.45      -30.48     40.02 o
  15   5   6      188.87      155.50     45.44 o
  16   5   6      162.19       75.13     50.46 o
  17   5   6      368.52      404.55     76.05 o
  18   5   6       31.51       76.33     65.10 o
 -23   6   6     1615.31     1770.36    109.97 o
 -22   6   6        9.17       13.24     42.64 o
 -21   6   6      274.16      294.06     53.84 o
 -20   6   6     1058.91     1083.78     79.79 o
 -19   6   6     3133.96     3397.91    116.83 o
 -18   6   6     1012.28     1060.52     87.24 o
 -17   6   6      217.15      174.29     46.56 o
 -16   6   6     1102.32     1093.30     57.27 o
 -15   6   6     1479.38     1586.45     62.44 o
 -14   6   6    11449.26    11807.80    198.36 o
 -13   6   6      487.51      569.04     34.17 o
 -12   6   6     2416.21     2414.40     52.68 o
 -11   6   6     1490.29     1602.13     47.22 o
 -10   6   6      918.16      951.66     34.16 o
  -9   6   6     7339.85     7767.23    112.67 o
  -8   6   6     1022.11      929.26     30.76 o
  -7   6   6     8436.70     8167.23    113.19 o
  -6   6   6     1463.71     1535.14     38.90 o
  -5   6   6     8048.77     8606.28    117.82 o
  -4   6   6     4132.73     4199.27     68.21 o
  -3   6   6      184.34      106.35     15.37 o
  -2   6   6    14647.36    14869.27    176.11 o
  -1   6   6    11238.03    10602.75    138.84 o
   0   6   6     2000.47     1980.71     44.89 o
   1   6   6     2749.18     2437.38     51.58 o
   2   6   6     6448.54     5929.12     98.17 o
   3   6   6     1540.37     1368.85     43.76 o
   4   6   6    10173.84     9929.89    141.59 o
   5   6   6     9516.54     9328.89    137.92 o
   6   6   6       34.77       10.25     21.29 o
   7   6   6     1784.48     1796.22     57.39 o
   8   6   6     1042.43      974.93     53.86 o
   9   6   6     2603.59     2495.65     84.13 o
  10   6   6      340.80      383.72     48.57 o
  11   6   6     7473.44     7546.85    151.37 o
  12   6   6       57.45       26.27     34.04 o
  13   6   6      494.47      460.82     62.49 o
  14   6   6      976.48      949.63     69.84 o
  15   6   6      251.26      252.30     51.42 o
  16   6   6      836.40      961.47     84.80 o
  17   6   6      394.78      457.12     79.92 o
 -23   7   6      351.35      508.76     91.98 o
 -22   7   6      208.90      156.82     51.18 o
 -21   7   6       32.53       11.39     49.32 o
 -20   7   6      203.61      222.22     49.90 o
 -19   7   6      181.54      161.98     43.10 o
 -18   7   6     1234.60     1237.48     74.64 o
 -17   7   6        3.33       38.59     31.03 o
 -16   7   6      420.24      418.14     42.96 o
 -15   7   6     1292.60     1384.10     61.45 o
 -14   7   6       79.84       66.48     33.31 o
 -13   7   6      331.97      320.48     34.73 o
 -12   7   6     1116.58     1254.50     48.29 o
 -11   7   6     1562.06     1431.59     48.99 o
 -10   7   6      642.32      636.32     30.96 o
  -9   7   6      215.38      359.44     27.81 o
  -8   7   6      267.75      275.65     30.60 o
  -7   7   6      119.34      147.10     19.70 o
  -6   7   6     2441.98     2914.72     59.56 o
  -5   7   6     2840.71     3115.16     61.44 o
  -4   7   6        9.65       25.22     15.31 o
  -3   7   6       47.61       86.80     17.43 o
  -2   7   6     1689.43     1538.82     40.89 o
  -1   7   6       10.12       22.62     15.33 o
   0   7   6     5710.53     5762.77     90.54 o
   1   7   6       28.67      127.24     19.43 o
   2   7   6      175.99      196.25     22.79 o
   3   7   6      852.11     1045.14     38.72 o
   4   7   6        4.10       18.22     20.05 o
   5   7   6      373.30      393.11     34.56 o
   6   7   6      497.29      606.27     38.54 o
   7   7   6     1467.99     1389.66     95.13 o
   8   7   6      257.25      223.33     31.72 o
   9   7   6      589.05      520.30     41.16 o
  10   7   6      105.18      101.42     30.35 o
  11   7   6      276.71      229.12     45.16 o
  12   7   6        4.09       51.07     35.77 o
  13   7   6      164.47      115.34     41.29 o
  14   7   6      284.01      173.35     44.60 o
  15   7   6      941.02      926.70     93.04 o
  16   7   6       10.03       36.64     50.03 o
  17   7   6     1003.47     1143.69    106.75 o
 -22   8   6       62.96      141.93     51.34 o
 -21   8   6       22.38        5.52     42.52 o
 -20   8   6       24.64      -23.91     45.75 o
 -19   8   6      121.92       81.55     41.03 o
 -18   8   6        0.39       79.10     36.24 o
 -17   8   6     2527.39     2512.30     91.11 o
 -16   8   6      759.46      778.01     53.02 o
 -15   8   6     4474.02     4123.11    106.07 o
 -14   8   6     6484.04     6394.66    133.09 o
 -13   8   6       65.67       83.66     31.33 o
 -12   8   6      756.54      784.86     42.68 o
 -11   8   6     2041.30     1987.74     68.02 o
 -10   8   6      470.84      441.87     31.79 o
  -9   8   6      619.68      538.02     32.99 o
  -8   8   6     4036.43     4041.30     74.75 o
  -7   8   6    14067.08    13131.59    187.31 o
  -6   8   6      554.46      523.52     29.10 o
  -5   8   6     1605.12     1456.67     43.78 o
  -4   8   6     2295.08     2205.23     48.87 o
  -3   8   6     3462.00     3291.87     67.40 o
  -2   8   6      931.87      870.60     35.61 o
  -1   8   6     1476.98     1398.42     41.21 o
   0   8   6     1042.16     1074.98     43.81 o
   1   8   6     1419.39     1319.09     42.11 o
   2   8   6     2643.70     2383.76     60.39 o
   3   8   6     2367.98     1998.19     66.24 o
   4   8   6      814.68      772.45     39.82 o
   5   8   6      185.87      155.36     27.73 o
   6   8   6     1447.09     1499.26     55.31 o
   7   8   6      386.06      485.56     39.85 o
   8   8   6        2.70       15.78     25.61 o
   9   8   6     3667.84     3580.17     95.86 o
  10   8   6       13.03        2.88     34.73 o
  11   8   6     2023.61     2018.40     85.40 o
  12   8   6        7.80      -23.31     35.71 o
  13   8   6      133.65      108.35     48.19 o
  14   8   6      516.48      616.85     63.62 o
  15   8   6       29.86       34.54     43.31 o
  16   8   6      197.64      212.63     71.19 o
 -21   9   6      469.63      536.34     65.96 o
 -20   9   6      151.17       41.44     46.71 o
 -19   9   6      234.48      180.77     61.88 o
 -18   9   6      744.09      862.79     63.30 o
 -17   9   6      693.72      789.61     59.97 o
 -16   9   6       79.99       98.91     37.93 o
 -15   9   6      521.89      597.21     54.85 o
 -14   9   6       25.41       14.86     26.67 o
 -13   9   6      902.49      969.69     53.86 o
 -12   9   6       44.09       99.65     38.57 o
 -11   9   6     2061.95     1957.72     61.92 o
 -10   9   6     3561.09     3620.34     81.82 o
  -9   9   6      489.54      426.04     33.45 o
  -8   9   6       94.66       99.03     22.87 o
  -7   9   6      492.99      450.61     41.57 o
  -6   9   6      839.04      825.19     43.21 o
  -5   9   6      172.49      190.95     33.74 o
  -4   9   6     1353.04     1353.57     40.46 o
  -3   9   6       48.78       72.94     19.18 o
  -2   9   6       38.68       63.36     20.67 o
  -1   9   6     1376.74     1445.50     64.49 o
   0   9   6     2496.28     2591.16     62.71 o
   1   9   6      162.80      264.48     27.57 o
   2   9   6      112.62      123.86     24.46 o
   3   9   6     2898.38     2585.65     67.36 o
   4   9   6     3185.43     2955.50     91.85 o
   5   9   6      180.94      247.65     31.87 o
   6   9   6       52.73       65.11     25.91 o
   7   9   6      488.72      418.58     38.04 o
   8   9   6      206.36      277.86     38.70 o
   9   9   6      167.46       99.60     35.75 o
  10   9   6       89.33      -17.51     34.22 o
  11   9   6       29.96       -3.89     34.52 o
  12   9   6      175.92      159.20     44.92 o
  13   9   6      128.68      226.18     49.05 o
  14   9   6      588.18      611.53     66.24 o
  15   9   6      328.42      313.79     58.11 o
 -20  10   6      158.14       85.49     47.91 o
 -19  10   6     1704.83     1907.31    102.25 o
 -18  10   6       30.12       21.62     38.46 o
 -17  10   6     1465.41     1334.58     74.65 o
 -16  10   6      388.20      280.76     47.11 o
 -15  10   6      296.53      375.31     47.14 o
 -14  10   6      244.99      280.63     45.19 o
 -13  10   6     4178.32     4027.42    129.91 o
 -12  10   6      123.64      170.70     33.74 o
 -11  10   6        5.82       -0.82     24.86 o
 -10  10   6      131.48      164.71     28.67 o
  -9  10   6       23.30       -6.07     24.40 o
  -8  10   6     2058.74     2127.81     63.62 o
  -7  10   6     1223.93     1335.82     53.56 o
  -6  10   6     2191.63     2220.77     66.82 o
  -5  10   6       12.96       42.44     26.20 o
  -4  10   6      786.06      818.19     43.28 o
  -3  10   6      172.15      122.01     24.43 o
  -2  10   6      945.07      937.00     38.86 o
  -1  10   6     7469.26     6801.73    113.69 o
   0  10   6      427.30      483.10     34.50 o
   1  10   6     4799.01     4632.35     93.20 o
   2  10   6      928.69     1127.33     47.76 o
   3  10   6     4752.74     4568.06     95.89 o
   4  10   6     3408.68     3339.85     81.51 o
   5  10   6     2283.24     2052.13     67.21 o
   6  10   6      507.66      486.03     45.67 o
   7  10   6      847.44      806.60     53.10 o
   8  10   6      781.14      851.06     56.87 o
   9  10   6      841.39      828.11     66.19 o
  10  10   6        1.64      -26.92     35.55 o
  11  10   6     5520.54     5245.51    140.47 o
  12  10   6     1327.64     1241.19     78.34 o
  13  10   6       15.34       38.30     43.87 o
  14  10   6     1177.86     1519.88     90.69 o
 -19  11   6       38.71       79.56     46.13 o
 -18  11   6      298.73      225.15     48.94 o
 -17  11   6       35.62       87.58     42.16 o
 -16  11   6      293.10      247.66     48.13 o
 -15  11   6      800.61      769.40    102.95 o
 -14  11   6      227.57      293.44     43.93 o
 -13  11   6      727.62      786.03     56.90 o
 -12  11   6       74.20       49.96     30.21 o
 -11  11   6      307.52      359.91     39.75 o
 -10  11   6     1384.97     1373.41     57.06 o
  -9  11   6      986.73     1046.39     50.18 o
  -8  11   6     2170.37     1954.71     75.57 o
  -7  11   6     1909.03     1850.64     64.96 o
  -6  11   6     5311.70     5109.05    109.94 o
  -5  11   6     2332.04     2138.68     68.76 o
  -4  11   6      215.26      327.52     35.67 o
  -3  11   6     1129.69      997.71     49.94 o
  -2  11   6      460.23      526.03     43.45 o
  -1  11   6      502.17      542.58     40.24 o
   0  11   6      931.21      906.92     48.39 o
   1  11   6      253.19      294.44     33.39 o
   2  11   6        8.15       48.75     24.93 o
   3  11   6      547.52      661.32     43.47 o
   4  11   6       18.70       -8.88     26.06 o
   5  11   6      100.14      115.39     33.36 o
   6  11   6       72.29      110.48     33.99 o
   7  11   6      448.89      479.31     46.37 o
   8  11   6      220.07      186.82     38.89 o
   9  11   6     1089.11     1149.61     67.02 o
  10  11   6      460.63      455.15     51.96 o
  11  11   6     1313.48     1337.82    122.64 o
  12  11   6      818.99      811.36     71.03 o
  13  11   6       39.31        1.18     42.53 o
 -18  12   6      402.28      359.11     58.42 o
 -17  12   6        6.89      -33.13     44.96 o
 -16  12   6      974.47     1010.19     76.71 o
 -15  12   6       58.96       29.63     38.37 o
 -14  12   6     4267.42     4322.64    255.80 o
 -13  12   6       80.63      161.28     40.92 o
 -12  12   6     2884.24     2916.31     98.06 o
 -11  12   6      242.04      187.47     37.11 o
 -10  12   6      778.09      771.33     53.70 o
  -9  12   6     4329.92     4234.03     99.04 o
  -8  12   6       21.39       -2.56     24.93 o
  -7  12   6     3144.83     3069.61     86.33 o
  -6  12   6      395.12      385.46     40.04 o
  -5  12   6     1401.94     1382.15     60.06 o
  -4  12   6       65.12       38.51     29.04 o
  -3  12   6     5242.69     5138.20    114.12 o
  -2  12   6    10661.40    10197.49    193.24 o
  -1  12   6      471.24      569.97     43.95 o
   0  12   6     1154.60     1233.33     57.60 o
   1  12   6      538.58      568.49     48.36 o
   2  12   6      289.79      354.38     43.06 o
   3  12   6      667.73      583.87     50.66 o
   4  12   6     1063.83     1003.16     62.29 o
   5  12   6       18.88        4.95     31.20 o
   6  12   6     2354.37     2353.59     84.94 o
   7  12   6      880.37      980.51     63.60 o
   8  12   6        4.83      -60.96     35.44 o
   9  12   6     1406.36     1366.94     84.13 o
  10  12   6       80.01       75.59     45.55 o
  11  12   6     1167.48     1307.36     88.12 o
  12  12   6       62.38      158.76     54.23 o
 -17  13   6       75.36       92.42     78.49 o
 -16  13   6        0.45        3.29     46.47 o
 -15  13   6       55.13      126.83     50.02 o
 -14  13   6      593.77      462.42     64.07 o
 -13  13   6      170.46      158.45     48.24 o
 -12  13   6      578.94      553.66     63.30 o
 -11  13   6      337.16      219.06     89.45 o
 -10  13   6      769.32      849.04     93.48 o
  -9  13   6        7.51      -21.06     30.12 o
  -8  13   6       46.05       34.63     31.30 o
  -7  13   6      249.26      202.03     34.83 o
  -6  13   6        1.58       -3.65     30.35 o
  -5  13   6      117.85      140.75     34.12 o
  -4  13   6       55.53       48.03     34.28 o
  -3  13   6      488.56      523.39     52.92 o
  -2  13   6       22.53      -50.33     28.48 o
  -1  13   6        0.22       62.92     33.79 o
   0  13   6     1518.16     1549.46     71.69 o
   1  13   6        7.46       87.56     33.80 o
   2  13   6      193.40       86.31     43.39 o
   3  13   6       84.99      114.96     36.11 o
   4  13   6     1033.04      972.42     65.29 o
   5  13   6       14.18       49.44     35.27 o
   6  13   6       29.39       66.54     49.32 o
   7  13   6       65.31      159.32     45.62 o
   8  13   6       42.75       22.58     40.58 o
   9  13   6      138.18       90.85     53.16 o
  10  13   6      848.48     1062.24     83.27 o
  11  13   6       20.20      -30.89     47.24 o
 -15  14   6       60.54       22.01     48.10 o
 -14  14   6     1090.61     1336.40    106.48 o
 -13  14   6      213.82      207.44     53.70 o
 -12  14   6     1389.34     1234.44    132.22 o
 -11  14   6      310.32      289.71     56.84 o
 -10  14   6     1757.89     1716.23     97.31 o
  -9  14   6     1851.34     1848.49     98.94 o
  -8  14   6       91.14      148.90     44.70 o
  -7  14   6      740.24      673.92     65.82 o
  -6  14   6      590.19      713.93     67.60 o
  -5  14   6      621.47      473.46     54.90 o
  -4  14   6      160.27      136.60     43.01 o
  -3  14   6     3657.57     3513.90    171.16 o
  -2  14   6     3070.31     3019.33     98.69 o
  -1  14   6      915.66      967.84     63.36 o
   0  14   6      722.07      756.68     59.87 o
   1  14   6      397.05      423.93     49.71 o
   2  14   6      213.02      114.59     39.76 o
   3  14   6       36.39       -6.50     36.53 o
   4  14   6      442.43      461.57     53.31 o
   5  14   6        4.40       21.04     37.48 o
   6  14   6     1039.46     1122.33     83.08 o
   7  14   6      353.61      479.23     60.43 o
   8  14   6      144.14      122.19     48.96 o
   9  14   6      889.76      814.34     77.63 o
 -13  15   6      693.88      670.07    120.83 o
 -12  15   6        0.18       48.18     48.11 o
 -11  15   6        1.40       51.50     49.06 o
 -10  15   6      218.41      259.37     70.99 o
  -9  15   6      168.14      122.59     55.24 o
  -8  15   6      124.38      192.66     50.98 o
  -7  15   6       18.75       -2.05     46.75 o
  -6  15   6      160.50       92.81     48.00 o
  -5  15   6      241.47      138.73     62.72 o
  -4  15   6      476.82      406.12     70.99 o
  -3  15   6      295.86      181.67     46.79 o
  -2  15   6        0.71       24.08     38.97 o
  -1  15   6       74.35       99.12     43.66 o
   0  15   6      485.58      527.93     70.22 o
   1  15   6      463.52      531.39     60.40 o
   2  15   6       98.44      108.97     46.98 o
   3  15   6       29.86       63.98     53.97 o
   4  15   6        2.35        1.25     42.96 o
   5  15   6      716.61      740.20     72.77 o
   6  15   6       50.05      107.61     49.22 o
   7  15   6        3.48       91.94     50.19 o
 -10  16   6      737.85      535.03     72.47 o
  -9  16   6      219.30      209.99     67.58 o
  -8  16   6       71.08      181.49     56.83 o
  -7  16   6        8.41      -78.29     43.98 o
  -6  16   6      100.01      170.52     55.96 o
  -5  16   6       15.97       67.24     49.30 o
  -4  16   6       27.65       33.68     47.21 o
  -3  16   6      800.28      896.27     82.98 o
  -2  16   6      160.52      201.91     56.65 o
  -1  16   6      144.97      206.38     56.97 o
   0  16   6      197.85      144.19     48.19 o
   1  16   6       63.29       92.95     47.60 o
   2  16   6       40.77       20.05     45.87 o
   3  16   6       35.28       12.69     46.45 o
   4  16   6      177.38      224.36     56.06 o
 -25   1   7      106.16       96.91     52.48 o
 -24   1   7       43.56       -3.30     47.27 o
 -23   1   7     1197.11     1476.56     99.23 o
 -22   1   7      924.44      958.68     73.76 o
 -21   1   7     2335.49     2448.22    110.40 o
 -20   1   7     1880.56     1953.91     83.10 o
 -19   1   7      661.23      546.93     49.36 o
 -18   1   7     4085.23     4602.21    108.61 o
 -17   1   7     4159.23     4188.31    104.41 o
 -16   1   7      809.56      823.69     51.52 o
 -15   1   7      125.15       94.18     24.10 o
 -14   1   7     2095.95     2350.10     60.18 o
 -13   1   7     1936.46     2042.95     56.52 o
 -12   1   7     3226.14     3314.94     66.44 o
 -11   1   7    34116.59    35110.53    410.97 o
 -10   1   7    11577.80    12933.56    142.42 o
  -9   1   7    11337.76    11962.24    125.66 o
  -8   1   7     3787.38     4093.41     58.51 o
  -7   1   7      714.42      741.58     18.66 o
  -6   1   7     1773.61     1694.96     30.72 o
  -5   1   7      748.95      650.96     24.27 o
  -4   1   7     2120.70     2531.86     55.40 o
  -3   1   7     5417.55     6222.34    105.66 o
  -2   1   7     1929.35     2059.84     39.76 o
  -1   1   7    35625.91    35982.40    490.62 o
   0   1   7      435.36      653.46     28.96 o
   1   1   7    19896.97    18833.80    273.11 o
   2   1   7      170.35      179.39     19.93 o
   3   1   7     8929.24     8125.79    128.03 o
   4   1   7     1041.65     1090.92     36.27 o
   5   1   7     6756.12     5999.21     99.74 o
   6   1   7     3468.75     3015.74    114.38 o
   7   1   7    15136.27    13587.07    195.88 o
   8   1   7     7248.11     7303.40    130.38 o
   9   1   7       19.94       20.71     23.84 o
  10   1   7      107.07       92.72     40.58 o
  11   1   7        8.11       15.60     27.87 o
  12   1   7     2412.83     2280.30    127.37 o
  13   1   7     2426.07     2272.14    134.52 o
  14   1   7     2462.89     2417.04     97.39 o
  15   1   7      213.22      223.29     46.96 o
  16   1   7        1.66       24.98     53.10 o
  17   1   7     1374.37     1418.48    109.93 o
  18   1   7      432.91      377.79     81.70 o
 -25   2   7        0.56      103.84     51.96 o
 -24   2   7      882.02     1103.96     91.30 o
 -23   2   7       81.98      119.62     50.46 o
 -22   2   7      724.33      723.47     77.62 o
 -21   2   7        5.99      -11.99     37.90 o
 -20   2   7     3145.54     2923.14    108.53 o
 -19   2   7      253.45      219.95     37.69 o
 -18   2   7      558.70      570.42     66.46 o
 -17   2   7      799.88      786.02     47.90 o
 -16   2   7      130.31      154.28     29.26 o
 -15   2   7     1523.16     1337.96     48.69 o
 -14   2   7     6203.46     6588.20    112.44 o
 -13   2   7     1568.34     1713.60     48.66 o
 -12   2   7       60.20       43.96     17.69 o
 -11   2   7       36.16       24.52     16.28 o
 -10   2   7      999.73     1173.55     31.92 o
  -9   2   7      303.00      337.96     19.20 o
  -8   2   7       14.56      -13.54     12.57 o
  -7   2   7    19982.66    22111.58    279.51 o
  -6   2   7    19877.55    22498.57    277.63 o
  -5   2   7      719.48      677.01     27.61 o
  -4   2   7      291.67      326.63     33.98 o
  -3   2   7     1537.76     1638.55     34.93 o
  -2   2   7     3297.07     3390.23     73.00 o
  -1   2   7     8790.73     8473.84    119.54 o
   0   2   7      441.88      455.35     27.65 o
   1   2   7     1622.10     1398.14     38.37 o
   2   2   7      332.44      361.35     24.10 o
   3   2   7       18.01        5.84     16.42 o
   4   2   7       17.68       43.22     23.73 o
   5   2   7        1.13      -14.17     18.80 o
   6   2   7        1.73       51.83     19.57 o
   7   2   7     2304.81     2188.75     59.52 o
   8   2   7     1031.35      958.09     44.14 o
   9   2   7        0.07        8.75     22.74 o
  10   2   7      584.84      493.44     42.50 o
  11   2   7     1223.10     1083.63     57.45 o
  12   2   7        0.09      -23.54     34.74 o
  13   2   7        4.22       80.05     34.10 o
  14   2   7      197.67      107.75     42.62 o
  15   2   7       20.03       10.12     44.10 o
  16   2   7      552.03      651.19     89.54 o
  17   2   7      926.52      876.21    111.16 o
  18   2   7      786.31      782.55     92.58 o
 -25   3   7     1031.01     1150.35    103.97 o
 -24   3   7      395.31      534.58     73.28 o
 -23   3   7     2607.53     2545.89    122.98 o
 -22   3   7      874.25      750.97     75.36 o
 -21   3   7     5133.30     4960.64    187.22 o
 -20   3   7     2360.35     2213.56    103.42 o
 -19   3   7      637.76      698.62     51.39 o
 -18   3   7      865.79      943.22     53.79 o
 -17   3   7       44.50       20.59     26.21 o
 -16   3   7    10430.29    10304.67    177.52 o
 -15   3   7      306.18      265.21     48.10 o
 -14   3   7     1845.54     1849.07     53.42 o
 -13   3   7     4113.06     3811.33     71.72 o
 -12   3   7     1053.26     1083.83     34.05 o
 -11   3   7     3421.30     2975.19     56.51 o
 -10   3   7     6059.50     6289.41     90.96 o
  -9   3   7     9642.64     9574.23    113.78 o
  -8   3   7      356.12      331.19     21.76 o
  -7   3   7      864.22      811.39     21.95 o
  -6   3   7      447.33      441.85     39.75 o
  -5   3   7     7110.72     6788.01    117.35 o
  -4   3   7      154.20      163.74     21.88 o
  -3   3   7      368.32      391.36     25.71 o
  -2   3   7      757.81      775.36     22.79 o
  -1   3   7     4437.77     4216.71     66.39 o
   0   3   7     2461.15     2930.81     52.80 o
   1   3   7    15948.80    15531.18    200.33 o
   2   3   7       55.69       81.48     17.61 o
   3   3   7       33.70       76.87     18.86 o
   4   3   7        8.32       31.36     18.43 o
   5   3   7      262.80      240.08     23.94 o
   6   3   7     5862.24     5398.16     96.94 o
   7   3   7      689.78      729.97     37.68 o
   8   3   7     2571.79     2487.56     66.65 o
   9   3   7      602.40      584.24     42.78 o
  10   3   7       15.34       47.21     28.41 o
  11   3   7     2639.92     2472.60     80.66 o
  12   3   7      870.99      893.33     75.90 o
  13   3   7     2730.29     2614.20     89.30 o
  14   3   7     1769.87     1935.04     89.70 o
  15   3   7      111.41       87.93     47.17 o
  16   3   7       90.62      -65.13     42.73 o
  17   3   7     1372.98     1538.73    117.10 o
  18   3   7     1586.77     1433.81    116.07 o
 -24   4   7      939.66      844.16    114.80 o
 -23   4   7       99.75       94.11     48.68 o
 -22   4   7      150.21       64.69     66.46 o
 -21   4   7      567.94      492.33     76.71 o
 -20   4   7        2.77       42.45     37.72 o
 -19   4   7      501.18      564.02     51.30 o
 -18   4   7      543.02      753.88     54.29 o
 -17   4   7     6476.30     6278.87    134.46 o
 -16   4   7      698.42      711.43     44.14 o
 -15   4   7      249.30      227.27     30.28 o
 -14   4   7       10.88       15.15     20.05 o
 -13   4   7     1452.06     1544.06     42.84 o
 -12   4   7      310.23      320.99     23.33 o
 -11   4   7     2287.96     2119.43     46.89 o
 -10   4   7     9247.46     9011.49    122.33 o
  -9   4   7     3775.00     3775.47     57.65 o
  -8   4   7      146.20      122.21     11.92 o
  -7   4   7     3344.11     3404.87     55.60 o
  -6   4   7      121.78      120.18     17.71 o
  -5   4   7       14.75       61.91     16.65 o
  -4   4   7       74.38      156.87     23.32 o
  -3   4   7      411.48      390.04     14.70 o
  -2   4   7     8341.92     7236.25     91.36 o
  -1   4   7     5214.05     5659.78     81.92 o
   0   4   7    32662.05    32763.76    355.84 o
   1   4   7      353.84      300.39     24.54 o
   2   4   7     2521.77     2412.91     76.32 o
   3   4   7      591.52      807.02     35.57 o
   4   4   7       81.85       84.19     21.09 o
   5   4   7      378.80      394.55     28.34 o
   6   4   7     4486.60     4331.08     90.26 o
   7   4   7      781.16      693.36     43.26 o
   8   4   7     3163.98     2919.81     79.35 o
   9   4   7       40.26       58.80     27.44 o
  10   4   7       29.45       36.64     29.00 o
  11   4   7       19.67       16.84     29.39 o
  12   4   7       25.68       23.04     32.35 o
  13   4   7      373.65      370.40     45.01 o
  14   4   7       68.33       87.84     44.49 o
  15   4   7     1457.76     1513.42    104.36 o
  16   4   7       14.16       37.77     47.58 o
  17   4   7       53.10       -6.01     68.24 o
 -24   5   7     1352.09     1577.82    106.86 o
 -23   5   7       65.50       26.01     45.88 o
 -22   5   7     1603.89     1664.47    100.01 o
 -21   5   7      136.75        6.76     36.33 o
 -20   5   7       54.56       54.21     38.95 o
 -19   5   7     2436.39     2356.49    138.56 o
 -18   5   7      209.09      234.26     38.77 o
 -17   5   7       94.97       57.28     29.30 o
 -16   5   7     1903.38     1952.44     68.56 o
 -15   5   7     2854.02     2959.87     73.09 o
 -14   5   7      720.78      744.37     37.70 o
 -13   5   7     2894.31     3109.41     75.35 o
 -12   5   7     1012.68     1160.13     35.39 o
 -11   5   7     3208.42     3265.78     61.64 o
 -10   5   7     1010.38     1098.52     30.85 o
  -9   5   7    12367.62    12255.20    157.68 o
  -8   5   7      250.58      340.93     17.20 o
  -7   5   7      164.28      124.67     13.34 o
  -6   5   7    24480.95    24282.44    272.50 o
  -5   5   7       62.55       45.39     11.75 o
  -4   5   7    20650.75    20838.44    249.45 o
  -3   5   7     2726.05     2478.04     43.21 o
  -2   5   7     3579.26     3590.78     74.55 o
  -1   5   7     1189.76     1327.40     36.03 o
   0   5   7      516.42      517.41     23.27 o
   1   5   7     8098.80     8106.26    108.26 o
   2   5   7     2525.57     2481.20     52.81 o
   3   5   7     2202.49     2035.16     55.84 o
   4   5   7     2714.52     2958.36     84.34 o
   5   5   7     1489.61     1335.89     72.27 o
   6   5   7     4057.90     4033.84     90.01 o
   7   5   7     3003.91     2664.42     73.92 o
   8   5   7       12.25       13.04     23.87 o
   9   5   7      214.81      234.62     35.20 o
  10   5   7       25.96        1.78     26.51 o
  11   5   7     1958.03     1860.89     72.60 o
  12   5   7     2064.54     2068.78     79.58 o
  13   5   7     1020.02     1033.05     68.80 o
  14   5   7      713.49      794.70     72.83 o
  15   5   7       11.00      113.60     48.63 o
  16   5   7      247.94      195.11     56.99 o
  17   5   7       58.54       -3.99     57.20 o
 -24   6   7      672.91      536.73     86.49 o
 -23   6   7      206.88      168.45     53.40 o
 -22   6   7     1600.36     1490.77     97.43 o
 -21   6   7      729.86      663.79     65.48 o
 -20   6   7      468.33      390.19     59.58 o
 -19   6   7      246.04      233.00     48.34 o
 -18   6   7      337.16      353.06     46.08 o
 -17   6   7      899.74      845.68     52.69 o
 -16   6   7      847.11      971.93     52.88 o
 -15   6   7     3071.46     2926.00     86.97 o
 -14   6   7      475.62      584.16     39.56 o
 -13   6   7      263.49      319.40     38.08 o
 -12   6   7     2510.78     2450.24     58.87 o
 -11   6   7      401.81      309.36     26.13 o
 -10   6   7       11.40       39.54     15.88 o
  -9   6   7     2695.20     2561.61     52.05 o
  -8   6   7     2894.56     2778.20     53.28 o
  -7   6   7        8.19       93.64     13.37 o
  -6   6   7       43.76      108.03     15.54 o
  -5   6   7      346.53      422.71     22.10 o
  -4   6   7     1678.84     1502.16     37.10 o
  -3   6   7     1831.36     1846.76     39.10 o
  -2   6   7       36.90       64.80     15.40 o
  -1   6   7       79.84      144.05     17.31 o
   0   6   7        8.26       48.82     16.39 o
   1   6   7     1069.37     1032.45     34.95 o
   2   6   7       40.08       45.93     19.61 o
   3   6   7     2439.99     2564.93     57.47 o
   4   6   7     2130.20     2132.01     54.74 o
   5   6   7       60.77       64.21     22.14 o
   6   6   7     1833.36     1628.24     63.72 o
   7   6   7       61.48       42.65     26.75 o
   8   6   7       80.08       50.38     26.97 o
   9   6   7      753.29      540.21     57.35 o
  10   6   7      891.80      872.63     54.56 o
  11   6   7       14.73       10.15     30.56 o
  12   6   7      109.53       89.13     45.19 o
  13   6   7      103.57       78.58     40.53 o
  14   6   7       50.41       14.09     44.54 o
  15   6   7      126.92      113.05     50.39 o
  16   6   7        7.98      -22.07     46.26 o
  17   6   7       58.40       62.92     61.58 o
 -23   7   7       55.30       40.69     49.00 o
 -22   7   7      842.27     1003.84    134.55 o
 -21   7   7      220.77      228.37     51.32 o
 -20   7   7      227.22      171.09     45.52 o
 -19   7   7      107.63      182.58     43.76 o
 -18   7   7     4027.21     3939.83    113.81 o
 -17   7   7     1879.09     1886.47    109.18 o
 -16   7   7     7457.88     7133.85    136.84 o
 -15   7   7     8160.36     7983.35    153.20 o
 -14   7   7       48.58       46.52     27.13 o
 -13   7   7     1158.22     1237.00     53.83 o
 -12   7   7      992.94      885.05     44.38 o
 -11   7   7     5988.09     5952.83    105.77 o
 -10   7   7     1796.63     1940.11     53.48 o
  -9   7   7     7540.12     7771.38    123.68 o
  -8   7   7     7049.31     7488.07    109.95 o
  -7   7   7      121.03       57.32     18.42 o
  -6   7   7    15436.54    14622.30    197.45 o
  -5   7   7     1708.61     1593.79     42.63 o
  -4   7   7    17908.64    17298.83    228.42 o
  -3   7   7      187.80      145.10     19.69 o
  -2   7   7     5968.56     5511.20     90.02 o
  -1   7   7      867.37      876.32     33.83 o
   0   7   7     2696.00     2267.23     62.51 o
   1   7   7     8566.79     7784.83    122.20 o
   2   7   7     3446.15     3378.13     71.84 o
   3   7   7     7836.20     7841.94    153.33 o
   4   7   7     1524.16     1447.14     50.09 o
   5   7   7      671.68      710.67     39.97 o
   6   7   7     4343.85     4232.02     90.86 o
   7   7   7     2687.38     2725.05     73.94 o
   8   7   7     2034.73     1679.51     67.79 o
   9   7   7       48.31       75.18     30.10 o
  10   7   7     3094.31     3163.03     87.32 o
  11   7   7      166.25      180.86     42.01 o
  12   7   7     4365.43     4624.95    171.32 o
  13   7   7     1305.98     1375.29     79.12 o
  14   7   7        2.02      -25.44     42.79 o
  15   7   7       76.18       55.17     50.12 o
  16   7   7      773.00     1023.22     89.67 o
 -22   8   7      156.84      123.58     70.53 o
 -21   8   7      465.04      474.54     60.25 o
 -20   8   7        5.11        3.20     39.00 o
 -19   8   7     1724.15     1617.44     92.82 o
 -18   8   7      391.58      320.04     45.84 o
 -17   8   7     1616.28     1653.84     74.84 o
 -16   8   7        1.56       16.31     29.79 o
 -15   8   7      346.65      401.32     39.55 o
 -14   8   7       53.48       97.79     29.19 o
 -13   8   7        0.11      -15.28     23.94 o
 -12   8   7      409.64      407.79     35.47 o
 -11   8   7       73.29       97.89     25.03 o
 -10   8   7        0.49      -22.97     19.51 o
  -9   8   7     3879.12     3731.78     96.97 o
  -8   8   7      697.58      782.78     38.65 o
  -7   8   7      772.50      836.20     79.03 o
  -6   8   7       38.29       38.32     18.10 o
  -5   8   7     1975.38     1930.03     50.62 o
  -4   8   7      926.89     1244.23     40.88 o
  -3   8   7       58.73       96.13     19.63 o
  -2   8   7     6505.02     6561.27    105.90 o
  -1   8   7     3650.29     3678.09     72.90 o
   0   8   7      244.35      215.85     25.16 o
   1   8   7      801.88      872.31     38.58 o
   2   8   7     1506.21     1503.96     49.64 o
   3   8   7       18.91       47.20     21.96 o
   4   8   7     1424.45     1341.71     62.75 o
   5   8   7      171.38      128.80     26.05 o
   6   8   7      240.02      274.46     48.91 o
   7   8   7      542.55      504.10     42.28 o
   8   8   7       11.01       12.73     39.32 o
   9   8   7      503.73      527.76     46.53 o
  10   8   7      774.82      767.76     58.58 o
  11   8   7       87.13       92.38     40.24 o
  12   8   7       12.85      -17.12     36.73 o
  13   8   7      281.91      265.59     50.97 o
  14   8   7       83.67      155.16     55.16 o
  15   8   7      124.83       41.54     51.44 o
 -22   9   7     1082.43     1123.41     86.07 o
 -21   9   7     1639.73     1595.79    111.37 o
 -20   9   7      151.76      190.12     50.35 o
 -19   9   7       37.69       14.12     38.25 o
 -18   9   7     2128.33     2287.21     92.17 o
 -17   9   7       69.09        5.88     35.12 o
 -16   9   7     4980.56     5092.95    130.24 o
 -15   9   7       31.79       56.45     31.60 o
 -14   9   7      429.60      409.22     42.22 o
 -13   9   7      220.50      221.36     33.80 o
 -12   9   7        0.25      -18.69     22.93 o
 -11   9   7     2195.53     2269.55     69.45 o
 -10   9   7      796.16      679.38     67.88 o
  -9   9   7     1602.68     1667.91     54.06 o
  -8   9   7        6.62       22.26     21.05 o
  -7   9   7     1241.98     1072.90     45.77 o
  -6   9   7     2634.12     2613.51     68.18 o
  -5   9   7      763.53      855.24     35.17 o
  -4   9   7      470.56      366.83     28.23 o
  -3   9   7       31.16       35.90     25.87 o
  -2   9   7       41.37       41.56     19.98 o
  -1   9   7     1196.58     1050.90     47.22 o
   0   9   7        8.69       61.77     22.61 o
   1   9   7     4635.40     4334.09     87.61 o
   2   9   7     1314.84     1237.87     48.09 o
   3   9   7       54.06       51.08     31.27 o
   4   9   7     2704.81     2927.76     75.33 o
   5   9   7      504.81      344.43     36.59 o
   6   9   7      969.53      970.48     49.71 o
   7   9   7      197.92      138.95     32.07 o
   8   9   7     1181.19      894.43     60.05 o
   9   9   7      708.47      714.26     57.58 o
  10   9   7      401.81      377.69     50.47 o
  11   9   7      353.92      478.84     55.48 o
  12   9   7     2598.98     2706.75    105.41 o
  13   9   7     1389.67     1337.47     92.89 o
  14   9   7       47.06      167.02     56.99 o
  15   9   7      226.12      148.82     58.26 o
 -21  10   7        0.39      -26.60     53.72 o
 -20  10   7       51.72        4.14     40.19 o
 -19  10   7      219.10      275.26     48.44 o
 -18  10   7       47.06       39.43     38.14 o
 -17  10   7      375.34      387.97     53.19 o
 -16  10   7      485.90      523.05     52.15 o
 -15  10   7      172.73      181.94     39.53 o
 -14  10   7      319.42      196.19     38.39 o
 -13  10   7      176.92      132.68     31.72 o
 -12  10   7       66.15      114.78     27.75 o
 -11  10   7        9.13       51.95     25.94 o
 -10  10   7     2143.22     1944.45     96.55 o
  -9  10   7      867.56      839.02     43.94 o
  -8  10   7     1722.26     1562.65     54.34 o
  -7  10   7     2387.24     2214.53     66.29 o
  -6  10   7      314.27      322.70     34.23 o
  -5  10   7     4954.82     5111.92    105.94 o
  -4  10   7      244.45      257.93     31.16 o
  -3  10   7      979.19     1034.66     48.24 o
  -2  10   7       76.03       63.56     24.00 o
  -1  10   7      852.34      863.96     44.81 o
   0  10   7     1122.68     1031.26     62.16 o
   1  10   7     1406.59     1457.41     56.65 o
   2  10   7     3387.81     3216.35     77.85 o
   3  10   7        0.79       36.47     24.84 o
   4  10   7     1750.14     1890.47     63.89 o
   5  10   7     2755.26     2788.86     78.06 o
   6  10   7      389.88      401.78     38.89 o
   7  10   7      659.39      648.89     59.85 o
   8  10   7        2.14      -22.75     30.52 o
   9  10   7       82.81       96.05     38.77 o
  10  10   7       54.13       -0.20     38.61 o
  11  10   7      974.67     1151.13     75.44 o
  12  10   7       55.23       46.12     45.20 o
  13  10   7      633.64      579.68     87.64 o
  14  10   7        2.13       -3.75     50.05 o
 -20  11   7      726.62      687.39     68.27 o
 -19  11   7       43.01        0.66     40.46 o
 -18  11   7     1214.80     1080.27     78.68 o
 -17  11   7      581.23      521.60     60.60 o
 -16  11   7     1540.12     1626.71     85.23 o
 -15  11   7      212.24      249.22     54.09 o
 -14  11   7     1519.60     1385.86     71.16 o
 -13  11   7     1710.39     1646.12     84.65 o
 -12  11   7      969.40     1086.22     58.77 o
 -11  11   7     2194.93     2170.66     74.78 o
 -10  11   7       15.96       38.79     27.56 o
  -9  11   7     2920.94     3083.39     85.29 o
  -8  11   7      232.01      280.62     32.59 o
  -7  11   7      374.71      406.62     38.01 o
  -6  11   7     4611.24     4631.36    104.27 o
  -5  11   7      381.10      238.86     37.17 o
  -4  11   7    13612.94    12999.32    237.56 o
  -3  11   7     1991.97     2095.31     84.78 o
  -2  11   7     1312.68     1345.03     59.20 o
  -1  11   7     2426.31     2490.25     74.19 o
   0  11   7     1398.01     1450.17     58.73 o
   1  11   7     1986.45     2151.64     71.30 o
   2  11   7      160.31      101.71     31.59 o
   3  11   7      857.35      912.32     52.30 o
   4  11   7     1084.46     1103.33     57.99 o
   5  11   7      666.90      753.67     55.69 o
   6  11   7     2933.56     2717.89     94.91 o
   7  11   7      922.84      897.88     68.77 o
   8  11   7     1533.47     1407.36     82.05 o
   9  11   7      148.66      175.81     45.64 o
  10  11   7      540.50      568.46     65.93 o
  11  11   7      320.47      354.83     57.79 o
  12  11   7      926.00     1028.16     92.41 o
  13  11   7     1071.19      971.44     95.46 o
 -18  12   7      618.35      585.00     81.13 o
 -17  12   7      319.01      241.77     52.31 o
 -16  12   7      362.17      300.73     79.30 o
 -15  12   7      560.50      627.71     61.78 o
 -14  12   7      991.27     1015.82     70.83 o
 -13  12   7     2105.36     2255.50    181.45 o
 -12  12   7      210.54      248.39     56.06 o
 -11  12   7       75.54       79.47     33.45 o
 -10  12   7      166.23      133.97     33.49 o
  -9  12   7        7.91       19.71     28.07 o
  -8  12   7       10.18       41.13     28.70 o
  -7  12   7     1222.64     1175.40     57.13 o
  -6  12   7        9.17        2.19     27.21 o
  -5  12   7     1470.42     1376.37     60.36 o
  -4  12   7      927.76      969.15     53.13 o
  -3  12   7      100.33      159.45     34.01 o
  -2  12   7      748.16      729.57     47.83 o
  -1  12   7      201.43      312.77     37.98 o
   0  12   7        8.51        5.79     27.87 o
   1  12   7     1037.44     1079.72     56.83 o
   2  12   7      487.25      539.37     48.55 o
   3  12   7        1.64      -19.15     31.43 o
   4  12   7        7.83       25.95     34.53 o
   5  12   7       35.10       70.27     36.98 o
   6  12   7       78.74       78.03     37.90 o
   7  12   7        2.09       -3.08     37.23 o
   8  12   7      318.24      355.34     54.64 o
   9  12   7        0.36       -3.19     40.47 o
  10  12   7      433.42      274.58     61.09 o
  11  12   7      975.55     1166.49    149.97 o
 -17  13   7     1524.00     1743.20    107.89 o
 -16  13   7      389.53      426.87     78.73 o
 -15  13   7      127.34      123.54     48.75 o
 -14  13   7      645.84      718.46     84.80 o
 -13  13   7      756.53      820.60     87.00 o
 -12  13   7     1015.32      944.26     70.44 o
 -11  13   7     2880.87     2888.48    107.45 o
 -10  13   7      891.15     1007.65     69.02 o
  -9  13   7      501.64      454.07     56.73 o
  -8  13   7     1855.49     2047.72     88.30 o
  -7  13   7      294.63      226.72     41.72 o
  -6  13   7     1154.94     1275.08     66.99 o
  -5  13   7        0.30      -41.07     28.11 o
  -4  13   7     2521.06     2660.72     83.83 o
  -3  13   7      217.54      209.17     36.15 o
  -2  13   7      762.51      762.73     55.06 o
  -1  13   7     2049.27     2070.58     80.89 o
   0  13   7     1574.23     1606.75     73.58 o
   1  13   7     3237.20     3279.69    156.03 o
   2  13   7        1.73        2.25     34.04 o
   3  13   7      917.00     1008.76     65.47 o
   4  13   7      153.90      217.68     43.48 o
   5  13   7      243.50      243.56     56.09 o
   6  13   7      516.44      536.50     58.16 o
   7  13   7     2438.66     2360.16    137.95 o
   8  13   7     1989.59     1892.83     99.39 o
   9  13   7       65.68       44.62     51.93 o
  10  13   7      402.28      387.67     71.47 o
 -15  14   7     1426.47     1336.85     97.12 o
 -14  14   7      648.03      616.92     73.93 o
 -13  14   7       84.01      100.63     49.39 o
 -12  14   7      213.31      378.27     66.32 o
 -11  14   7       92.86      108.57     46.76 o
 -10  14   7      347.78      362.99     81.43 o
  -9  14   7      903.45     1051.39     79.01 o
  -8  14   7      183.50      130.24     53.56 o
  -7  14   7     1232.12     1177.04     82.00 o
  -6  14   7       16.42       -2.35     41.17 o
  -5  14   7       40.81      154.12     46.48 o
  -4  14   7      157.19      120.07     45.60 o
  -3  14   7      202.20      260.12     47.49 o
  -2  14   7      857.05      909.31     67.48 o
  -1  14   7      423.28      389.12     53.54 o
   0  14   7       31.94        0.22     37.95 o
   1  14   7       14.24       -7.69     37.01 o
   2  14   7      206.40      237.13     49.89 o
   3  14   7      631.13      706.55     66.95 o
   4  14   7      275.52      141.46     46.17 o
   5  14   7      212.27      268.35     51.37 o
   6  14   7      386.68      277.74     54.79 o
   7  14   7        0.59      -13.39     47.67 o
   8  14   7        2.19       16.07     51.21 o
 -13  15   7      149.10      200.92     67.62 o
 -12  15   7     1077.05     1034.63     87.79 o
 -11  15   7     1510.47     1866.29    107.03 o
 -10  15   7       12.68       -0.91     44.49 o
  -9  15   7      286.72      248.00     54.49 o
  -8  15   7        8.57       20.40     62.32 o
  -7  15   7      109.75       32.30     45.57 o
  -6  15   7     1232.55     1231.28     88.72 o
  -5  15   7     1958.41     2020.51    145.69 o
  -4  15   7     2571.49     2269.23    111.13 o
  -3  15   7        1.57       16.28     42.79 o
  -2  15   7       88.08       58.54     51.13 o
  -1  15   7      685.61      735.54     76.08 o
   0  15   7      196.57      230.86     57.15 o
   1  15   7      269.33      347.16     86.30 o
   2  15   7       53.00       38.87     46.04 o
   3  15   7       17.92       17.96     49.52 o
   4  15   7        2.28      100.66     52.81 o
   5  15   7      380.87      467.54     69.05 o
   6  15   7      618.35      785.92     84.36 o
  -9  16   7      118.25       50.82     57.40 o
  -8  16   7      181.08       74.13     52.83 o
  -7  16   7       10.35       20.24     50.90 o
  -6  16   7       33.96       39.83     52.43 o
  -5  16   7     1203.07     1168.92     92.66 o
  -4  16   7        2.59       54.21     49.65 o
  -3  16   7      200.80      183.59     87.74 o
  -2  16   7      446.34      463.13     69.13 o
  -1  16   7       19.97      -46.54     44.73 o
   0  16   7      566.05      724.11     80.57 o
   1  16   7        0.84      -52.19     48.52 o
   2  16   7       39.47       42.85     49.89 o
 -25   0   8      401.51      516.58    105.74 o
 -24   0   8       36.42       50.34     74.62 o
 -23   0   8       91.37      118.01     68.65 o
 -22   0   8      795.69      692.99     88.69 o
 -21   0   8     4223.11     4126.98    179.52 o
 -20   0   8      417.54      518.59     72.58 o
 -19   0   8     5410.41     5248.44    183.01 o
 -18   0   8      246.83      327.18     58.81 o
 -17   0   8     4892.54     5100.39    219.47 o
 -16   0   8      577.94      583.79     68.32 o
 -15   0   8     1648.50     1559.84     72.50 o
 -14   0   8    35621.11    36797.68    654.30 o
 -13   0   8      782.04      843.05     51.24 o
 -12   0   8    22480.25    23752.22    456.16 o
 -11   0   8     2889.27     3025.55     69.15 o
 -10   0   8     8069.03     7716.18    129.82 o
  -9   0   8    12654.28    13667.14    205.44 o
  -8   0   8     3465.52     4882.89     95.67 o
  -7   0   8     3015.45     3440.52    109.58 o
  -6   0   8    19522.45    20693.11    363.16 o
  -5   0   8      687.21      781.46     42.35 o
  -4   0   8      546.30      747.05     68.32 o
  -3   0   8    14081.35    14053.86    339.74 o
  -2   0   8    13145.16    14764.21    296.56 o
  -1   0   8     3610.51     3636.74     95.21 o
   0   0   8       44.77      112.71     25.66 o
   1   0   8      821.79     1246.05    119.12 o
   2   0   8     5405.16     5322.66    142.68 o
   3   0   8     3237.40     4110.16    123.85 o
   4   0   8    14638.68    14145.20    273.70 o
   5   0   8     1998.75     2144.78    106.38 o
   6   0   8     8179.21     8167.53    184.94 o
   7   0   8      395.77      346.45     42.95 o
   8   0   8       31.49       32.24     33.50 o
   9   0   8     1771.43     2161.98     93.26 o
  10   0   8     1203.59     1305.83     94.36 o
  11   0   8     5969.83     6059.44    203.65 o
  12   0   8      224.74      261.60     62.46 o
  13   0   8      448.59      399.09     83.42 o
  14   0   8       64.17       43.36     55.40 o
  15   0   8     3319.95     4059.97    181.19 o
  16   0   8     1416.35     1574.76    159.11 o
  17   0   8      694.62      791.85    188.76 o
 -25   1   8       24.14       65.77     50.27 o
 -24   1   8       11.43       56.69     46.16 o
 -23   1   8       55.25       40.76     44.68 o
 -22   1   8       75.77       81.06     42.02 o
 -21   1   8     1671.38     1633.82     79.34 o
 -20   1   8      211.64      212.03     43.58 o
 -19   1   8      197.44      193.39     46.41 o
 -18   1   8     4463.19     4739.66    161.28 o
 -17   1   8      202.24      236.64     33.88 o
 -16   1   8      146.50      143.67     35.11 o
 -15   1   8     4358.52     4389.27     87.65 o
 -14   1   8      274.54      207.80     25.00 o
 -13   1   8      252.95      201.29     22.69 o
 -12   1   8      851.81     1161.99     40.63 o
 -11   1   8      531.51      674.66     24.29 o
 -10   1   8     1170.33     1221.48     26.35 o
  -9   1   8      162.21      207.29     14.97 o
  -8   1   8      814.70      853.99     20.91 o
  -7   1   8      188.95      143.36     13.46 o
  -6   1   8     3762.76     3710.95     63.91 o
  -5   1   8     1640.52     1906.32     41.40 o
  -4   1   8        4.10       -9.54      8.52 o
  -3   1   8      528.31      605.58     24.12 o
  -2   1   8     1093.71     1154.80     31.15 o
  -1   1   8     1051.89     1035.65     32.20 o
   0   1   8     5151.90     5062.56     90.10 o
   1   1   8     2327.05     2541.60     83.15 o
   2   1   8      761.29      755.71     35.59 o
   3   1   8      165.18      294.15     37.58 o
   4   1   8      808.93      839.94     35.09 o
   5   1   8      323.46      313.53     32.97 o
   6   1   8      358.54      329.51     34.06 o
   7   1   8     3092.99     3064.10     71.59 o
   8   1   8     1133.26     1065.98     51.66 o
   9   1   8      830.49      766.26     61.93 o
  10   1   8       85.79       74.34     35.20 o
  11   1   8      309.82      366.92     46.65 o
  12   1   8       70.96      100.37     40.02 o
  13   1   8     1647.79     1749.92     84.65 o
  14   1   8        9.45       48.02     39.54 o
  15   1   8      324.67      404.94     57.09 o
  16   1   8        0.07       28.60     80.72 o
  17   1   8      151.45      348.64     71.70 o
 -25   2   8        1.35       16.76     48.36 o
 -24   2   8     1852.48     1949.64    111.04 o
 -23   2   8       61.34       18.95     44.97 o
 -22   2   8      454.25      445.49     71.29 o
 -21   2   8      761.29      731.88     68.80 o
 -20   2   8     3174.01     3201.62    101.68 o
 -19   2   8     1925.38     1944.54     94.57 o
 -18   2   8      358.69      384.63     43.46 o
 -17   2   8     1432.07     1693.26     62.42 o
 -16   2   8      848.51      843.34     45.34 o
 -15   2   8      687.66      723.34     40.90 o
 -14   2   8     2001.22     1900.73     52.65 o
 -13   2   8     1829.71     1794.64     48.77 o
 -12   2   8     3952.30     3586.29     64.56 o
 -11   2   8     3466.44     3661.04     57.19 o
 -10   2   8    13310.96    13043.82    142.54 o
  -9   2   8     1863.74     2053.32     38.35 o
  -8   2   8    13495.23    14113.99    176.01 o
  -7   2   8     2791.64     3165.96     55.47 o
  -6   2   8    16306.24    17131.47    256.77 o
  -5   2   8     1315.67     1396.13     46.62 o
  -4   2   8      195.26      154.12     32.87 o
  -3   2   8    20559.44    20737.54    322.75 o
  -2   2   8     8074.19     9228.88    126.06 o
  -1   2   8     4362.69     4225.52     90.08 o
   0   2   8     2062.92     1903.13     48.79 o
   1   2   8     6037.30     6280.18    112.36 o
   2   2   8    11948.73    11923.11    174.64 o
   3   2   8      560.55      862.70     35.60 o
   4   2   8     9499.81     8672.75    141.94 o
   5   2   8      119.93      163.49     23.23 o
   6   2   8     1970.60     1917.68     54.83 o
   7   2   8     3814.41     3638.30     86.40 o
   8   2   8     9454.68     8980.79    163.88 o
   9   2   8     8113.10     8106.89    151.87 o
  10   2   8      601.58      637.79     47.36 o
  11   2   8     1056.94     1227.22     69.53 o
  12   2   8      275.49      270.27     44.39 o
  13   2   8        9.29      -27.83     36.86 o
  14   2   8     1717.83     1871.99     89.85 o
  15   2   8      658.22      684.37     73.09 o
  16   2   8     4673.73     5275.66    198.74 o
  17   2   8      148.34      170.14     78.66 o
 -25   3   8       64.12       -8.54     48.25 o
 -24   3   8      364.29      384.82     65.59 o
 -23   3   8       94.20       74.28     44.94 o
 -22   3   8      121.69      117.62     46.46 o
 -21   3   8     1331.00     1246.55     84.34 o
 -20   3   8      179.18      164.80     42.31 o
 -19   3   8      548.17      682.88     53.13 o
 -18   3   8       17.82      -24.43     25.70 o
 -17   3   8      141.70      165.01     32.37 o
 -16   3   8     2630.51     2850.03     85.79 o
 -15   3   8       21.29       -6.82     25.38 o
 -14   3   8      181.16      124.25     23.38 o
 -13   3   8     1591.37     1699.57     44.66 o
 -12   3   8      599.02      826.11     31.36 o
 -11   3   8     3195.71     3256.18     57.90 o
 -10   3   8     1945.07     2205.67     44.59 o
  -9   3   8     9835.51    11568.02    146.33 o
  -8   3   8     3619.51     3564.10     71.03 o
  -7   3   8     1166.33     1119.70     36.43 o
  -6   3   8     5308.14     4972.78     94.71 o
  -5   3   8      678.77      793.31     33.17 o
  -4   3   8     1245.36     1222.52     42.80 o
  -3   3   8      130.62      197.90     19.66 o
  -2   3   8     1422.94     1376.60     48.06 o
  -1   3   8      228.97      342.02     23.95 o
   0   3   8    15149.91    14556.94    187.54 o
   1   3   8     3121.93     3981.65     69.72 o
   2   3   8        0.02       39.40     15.88 o
   3   3   8      594.27      638.89     32.64 o
   4   3   8     2496.71     2255.40     63.17 o
   5   3   8      366.00      306.78     29.46 o
   6   3   8     1112.41      950.08     45.42 o
   7   3   8       67.95       49.13     25.31 o
   8   3   8      104.27      173.67     32.64 o
   9   3   8      281.34      284.63     37.03 o
  10   3   8     1025.22     1027.34     64.72 o
  11   3   8     1867.72     1694.81     70.44 o
  12   3   8      213.27      175.98     42.20 o
  13   3   8      131.22      126.85     42.16 o
  14   3   8      520.31      613.05     62.73 o
  15   3   8      677.89      792.59     77.02 o
  16   3   8      374.90      409.69     63.70 o
  17   3   8       20.34       20.17     58.15 o
 -25   4   8        0.39      -14.86     46.12 o
 -24   4   8     4190.42     4187.75    156.06 o
 -23   4   8      146.60      136.10     47.21 o
 -22   4   8      528.69      605.41     67.19 o
 -21   4   8     1868.98     1870.26    105.13 o
 -20   4   8       22.85      -60.61     33.58 o
 -19   4   8     4662.16     4836.07    133.07 o
 -18   4   8       74.33       65.65     30.57 o
 -17   4   8     1678.36     1800.06     64.50 o
 -16   4   8       38.34        4.52     23.51 o
 -15   4   8      696.07      696.93     37.82 o
 -14   4   8     7962.96     8292.85    127.40 o
 -13   4   8      835.39      677.76     33.52 o
 -12   4   8     2607.26     2709.25     67.78 o
 -11   4   8      241.11      307.56     20.31 o
 -10   4   8     9344.90     9753.17    122.51 o
  -9   4   8     8719.41     9376.41    131.09 o
  -8   4   8      656.36      467.52     19.32 o
  -7   4   8      531.56      481.19     29.88 o
  -6   4   8      156.77      263.12     24.97 o
  -5   4   8      602.21      466.18     23.17 o
  -4   4   8      128.67      140.54     12.53 o
  -3   4   8     1498.65     1125.24     27.72 o
  -2   4   8      783.87      872.13     31.45 o
  -1   4   8      900.97      573.25     23.66 o
   0   4   8       20.60       40.69     14.81 o
   1   4   8      935.47      949.39     32.58 o
   2   4   8     5692.33     5290.42    111.10 o
   3   4   8       16.71       38.92     19.17 o
   4   4   8     1730.03     1473.07     50.04 o
   5   4   8      607.56      503.11     35.45 o
   6   4   8      119.60      116.83     26.45 o
   7   4   8     1962.68     1880.99     71.47 o
   8   4   8        7.52       -3.25     25.22 o
   9   4   8     8518.67     8018.45    152.27 o
  10   4   8      157.09      194.85     35.61 o
  11   4   8     3663.71     3614.64    106.24 o
  12   4   8      434.07      514.77     55.00 o
  13   4   8       14.14       31.87     39.01 o
  14   4   8     2837.09     2837.96    172.86 o
  15   4   8        3.19        7.18     47.45 o
  16   4   8     1305.63     1258.87    170.19 o
  17   4   8       91.62      111.20     97.29 o
 -24   5   8      117.96      148.54     60.46 o
 -23   5   8       60.04       78.02     48.19 o
 -22   5   8      212.25      145.96     85.95 o
 -21   5   8        1.36       47.91     39.73 o
 -20   5   8      108.78      117.91     47.03 o
 -19   5   8       76.12       46.50     33.59 o
 -18   5   8       10.26       31.80     29.30 o
 -17   5   8       59.77       84.78     30.63 o
 -16   5   8     1842.43     1803.66     65.35 o
 -15   5   8     1494.01     1523.24     54.32 o
 -14   5   8      208.77      197.97     26.47 o
 -13   5   8      531.80      418.42     29.25 o
 -12   5   8       69.06      109.59     19.96 o
 -11   5   8     7711.64     7725.46    119.25 o
 -10   5   8      164.72      108.95     17.35 o
  -9   5   8     3797.39     4097.46     66.34 o
  -8   5   8     4932.84     5230.97     75.05 o
  -7   5   8     3248.15     3648.46     69.54 o
  -6   5   8      664.65      920.83     27.74 o
  -5   5   8     1905.31     2160.97     46.13 o
  -4   5   8     4991.89     4952.32     68.76 o
  -3   5   8       60.48       89.87     20.62 o
  -2   5   8     6842.63     6840.14     95.81 o
  -1   5   8     1015.12     1070.91     43.96 o
   0   5   8       32.11       45.21     16.24 o
   1   5   8      484.73      485.54     24.47 o
   2   5   8      456.52      519.74     31.51 o
   3   5   8     5867.97     5691.10    105.73 o
   4   5   8     1557.54     1333.45     49.65 o
   5   5   8      727.46      701.53     40.56 o
   6   5   8      430.75      446.79     39.09 o
   7   5   8      121.75      139.43     28.98 o
   8   5   8      285.48      409.54     39.47 o
   9   5   8     1264.68     1199.16     57.88 o
  10   5   8      237.71      192.25     37.40 o
  11   5   8     1328.92     1337.08     66.18 o
  12   5   8       14.82       30.57     70.37 o
  13   5   8     1073.71     1040.62    159.75 o
  14   5   8      613.30      654.64     79.21 o
  15   5   8      107.70      114.25     51.40 o
  16   5   8       87.45       58.97     59.62 o
 -24   6   8      367.30      455.00     68.28 o
 -23   6   8      105.94       96.17     61.24 o
 -22   6   8      592.52      679.24     74.65 o
 -21   6   8     1123.81     1166.47    165.65 o
 -20   6   8       24.82       13.01     36.07 o
 -19   6   8     5475.33     5467.42    145.95 o
 -18   6   8     1672.80     1596.01     75.77 o
 -17   6   8     1486.15     1615.75     67.83 o
 -16   6   8     2432.58     2694.28     79.15 o
 -15   6   8      574.55      609.99     42.20 o
 -14   6   8    14624.17    14409.65    226.45 o
 -13   6   8      116.94      102.40     24.53 o
 -12   6   8      274.16      284.32     30.52 o
 -11   6   8        0.56       -6.83     17.18 o
 -10   6   8     2936.82     2826.70     60.64 o
  -9   6   8    12218.72    12417.96    206.05 o
  -8   6   8    17015.01    16745.78    196.64 o
  -7   6   8    10140.05    10403.06    136.07 o
  -6   6   8     1572.71     1470.16     34.72 o
  -5   6   8     9953.63    10027.06    131.07 o
  -4   6   8     3884.59     4001.68     64.66 o
  -3   6   8     6514.76     6357.35     95.79 o
  -2   6   8     1052.47      872.77     30.63 o
  -1   6   8    30432.88    29639.84    366.03 o
   0   6   8     3662.41     3573.43     69.20 o
   1   6   8      404.79      273.97     27.41 o
   2   6   8     6203.02     5873.62     95.96 o
   3   6   8      512.12      570.55     37.75 o
   4   6   8     9264.58     8585.11    138.33 o
   5   6   8      775.65      789.90     42.26 o
   6   6   8     3257.49     3125.69     81.64 o
   7   6   8       37.48       24.79     26.68 o
   8   6   8     1181.33     1249.96     67.34 o
   9   6   8     2966.70     2825.15    103.28 o
  10   6   8     1642.15     1695.04     78.94 o
  11   6   8     5105.65     5129.63    124.16 o
  12   6   8      122.53      168.66     67.31 o
  13   6   8       48.98       54.86     43.52 o
  14   6   8      350.28      351.94     60.66 o
  15   6   8      254.69      289.56     60.53 o
  16   6   8       67.27      107.86     54.16 o
 -23   7   8      370.55      277.88    118.38 o
 -22   7   8        6.29      -10.80     52.76 o
 -21   7   8      263.00      255.42     52.86 o
 -20   7   8      152.35      136.94     41.00 o
 -19   7   8       28.14       -1.80     33.43 o
 -18   7   8        5.74       24.14     29.04 o
 -17   7   8      364.64      326.97     44.14 o
 -16   7   8      502.10      582.36     54.72 o
 -15   7   8      405.56      411.44     41.97 o
 -14   7   8       79.27       56.15     25.07 o
 -13   7   8        3.94       15.18     21.93 o
 -12   7   8       29.55       16.39     21.25 o
 -11   7   8      160.17      171.36     25.59 o
 -10   7   8      708.25      778.23     35.57 o
  -9   7   8       62.28       95.19     20.00 o
  -8   7   8       42.30       51.55     19.40 o
  -7   7   8     1944.87     1838.50     44.46 o
  -6   7   8        6.38      214.00     26.98 o
  -5   7   8      209.99      237.63     22.33 o
  -4   7   8       35.88      164.03     19.73 o
  -3   7   8      642.59      705.78     29.57 o
  -2   7   8        1.13       -5.86     16.23 o
  -1   7   8     4602.37     4574.50     81.89 o
   0   7   8       37.39       -4.53     18.79 o
   1   7   8      546.08      558.13     32.59 o
   2   7   8       32.09       49.69     23.22 o
   3   7   8      275.23      271.39     29.24 o
   4   7   8      392.14      338.10     32.69 o
   5   7   8       14.85       53.31     24.00 o
   6   7   8       20.39       70.17     25.86 o
   7   7   8     2456.86     2010.44     80.08 o
   8   7   8      321.27      404.62     38.56 o
   9   7   8      310.10      290.15     47.82 o
  10   7   8      718.47      827.02     74.57 o
  11   7   8      621.87      683.97     59.99 o
  12   7   8      145.71      132.46     48.25 o
  13   7   8      243.19      323.06    125.33 o
  14   7   8       69.83      130.54     54.25 o
  15   7   8      154.05      170.87     60.61 o
 -22   8   8      284.33      199.67     65.86 o
 -21   8   8      790.31      873.78     72.72 o
 -20   8   8      110.97      153.65     44.60 o
 -19   8   8     2647.03     2992.24    102.53 o
 -18   8   8       86.04      117.49     37.57 o
 -17   8   8     2219.73     2267.22     79.46 o
 -16   8   8      542.32      478.38     45.94 o
 -15   8   8     1209.37     1165.92     56.86 o
 -14   8   8     5221.51     5061.73    166.64 o
 -13   8   8      364.37      386.73     35.33 o
 -12   8   8     1926.50     1752.14     59.52 o
 -11   8   8     4994.44     4814.36    102.83 o
 -10   8   8      141.97      217.66     27.34 o
  -9   8   8      394.61      416.66     35.39 o
  -8   8   8     7304.16     6941.61    122.69 o
  -7   8   8     3692.06     3309.60     86.79 o
  -6   8   8     1159.14     1153.95     37.61 o
  -5   8   8     3892.86     3763.56     80.37 o
  -4   8   8     2799.45     2793.54     67.24 o
  -3   8   8      182.46      109.81     20.90 o
  -2   8   8      184.64      177.97     23.06 o
  -1   8   8     3761.17     3522.30     72.22 o
   0   8   8       77.53       52.30     20.85 o
   1   8   8      803.72      807.36     52.57 o
   2   8   8     4420.26     4474.97     89.50 o
   3   8   8     2774.02     2469.49     70.87 o
   4   8   8     3205.27     3269.69     78.56 o
   5   8   8     1553.88     1352.16     53.99 o
   6   8   8       12.63       36.50     27.18 o
   7   8   8     2827.84     2767.80     86.97 o
   8   8   8      795.22      789.28     53.08 o
   9   8   8     1205.30     1314.19     65.12 o
  10   8   8      401.85      469.01     57.40 o
  11   8   8     1503.22     1662.42     93.48 o
  12   8   8       85.14      106.28     53.92 o
  13   8   8      101.85       78.13     49.96 o
  14   8   8      649.02      762.70     78.35 o
  15   8   8       16.22        7.95     51.22 o
 -22   9   8        6.76      -12.11     47.44 o
 -21   9   8      404.70      327.07     56.67 o
 -20   9   8      191.50      129.85     41.57 o
 -19   9   8      287.57      268.58     43.87 o
 -18   9   8      481.50      477.88     50.86 o
 -17   9   8     1077.19     1091.87     65.47 o
 -16   9   8      919.12      739.96     54.27 o
 -15   9   8      370.62      404.01     43.64 o
 -14   9   8      217.14      248.25     34.87 o
 -13   9   8       37.59       58.28     27.46 o
 -12   9   8       94.07       61.79     26.97 o
 -11   9   8        3.05       31.54     23.64 o
 -10   9   8       33.14        7.46     23.92 o
  -9   9   8     2563.97     2484.63     69.12 o
  -8   9   8      575.41      544.62     38.87 o
  -7   9   8        0.65      -33.81     19.46 o
  -6   9   8       71.83       99.59     24.65 o
  -5   9   8     3392.56     3387.08     79.18 o
  -4   9   8      660.94      700.87     38.85 o
  -3   9   8      402.79      506.79     34.37 o
  -2   9   8      267.95      331.70     31.32 o
  -1   9   8      437.64      354.14     32.45 o
   0   9   8      754.26      799.05     43.05 o
   1   9   8        6.88       19.05     24.31 o
   2   9   8        3.83       -9.71     22.19 o
   3   9   8      330.11      252.66     30.71 o
   4   9   8       32.12       94.88     27.78 o
   5   9   8       45.15      -13.10     25.45 o
   6   9   8      198.53       87.59     29.78 o
   7   9   8      153.05      140.64     33.61 o
   8   9   8       79.22      108.12     37.89 o
   9   9   8        0.30       24.47     34.17 o
  10   9   8      424.55      464.96     53.85 o
  11   9   8       99.93       -7.88     42.68 o
  12   9   8       31.14       39.77     47.63 o
  13   9   8      572.56      690.56     75.25 o
  14   9   8      301.31      283.96     70.78 o
 -21  10   8      506.60      552.74     68.60 o
 -20  10   8      696.60      601.33     93.53 o
 -19  10   8      212.87      188.70     43.06 o
 -18  10   8      487.36      495.97     78.88 o
 -17  10   8     1484.37     1546.47    118.00 o
 -16  10   8        9.31       20.97     33.51 o
 -15  10   8     2450.51     2475.64     87.72 o
 -14  10   8     1316.78     1367.57     65.64 o
 -13  10   8     2722.70     2561.63     80.45 o
 -12  10   8     1248.60     1305.58     58.28 o
 -11  10   8      197.06      220.85     33.50 o
 -10  10   8       74.21       79.88     27.73 o
  -9  10   8      349.16      368.48     35.21 o
  -8  10   8       42.30      -11.14     41.60 o
  -7  10   8      172.93      351.66     33.80 o
  -6  10   8       17.84       58.38     25.06 o
  -5  10   8      626.13      979.83     64.41 o
  -4  10   8     2960.49     2860.86     75.81 o
  -3  10   8     2788.84     2685.19     71.54 o
  -2  10   8       41.28       41.70     27.38 o
  -1  10   8      250.93      218.58     32.28 o
   0  10   8     1089.01     1066.98     59.57 o
   1  10   8      554.13      589.82     43.07 o
   2  10   8     2886.44     2877.04     99.68 o
   3  10   8     3779.13     3680.78     93.02 o
   4  10   8       63.95        3.54     28.33 o
   5  10   8      195.77      167.39     35.98 o
   6  10   8       72.96       65.98     34.74 o
   7  10   8      375.45      373.85     49.16 o
   8  10   8       20.68      -40.45     34.21 o
   9  10   8     2809.33     2889.38    115.20 o
  10  10   8       57.56       -6.53     47.63 o
  11  10   8     1018.81      889.25     86.72 o
  12  10   8      649.31      398.44     71.51 o
  13  10   8       17.60       23.44     53.95 o
 -20  11   8        7.65       15.84     41.64 o
 -19  11   8        0.02      -12.64     39.08 o
 -18  11   8      575.14      371.88     83.65 o
 -17  11   8       82.45       77.72     42.37 o
 -16  11   8      114.90      185.89     41.86 o
 -15  11   8     2261.66     2170.39     90.76 o
 -14  11   8     1266.17     1214.58     66.59 o
 -13  11   8       20.09       23.55     30.29 o
 -12  11   8       26.30       63.37     32.60 o
 -11  11   8      188.69      214.21     34.91 o
 -10  11   8       78.82       88.80     29.94 o
  -9  11   8       65.56       32.95     25.82 o
  -8  11   8       74.71       41.04     27.32 o
  -7  11   8     1841.97     1702.75     95.90 o
  -6  11   8     2866.12     3088.19     83.00 o
  -5  11   8     1091.81     1146.79     53.33 o
  -4  11   8      107.78      212.14     33.79 o
  -3  11   8       41.98      125.22     35.23 o
  -2  11   8      741.12      712.96     44.82 o
  -1  11   8        5.04       30.85     26.30 o
   0  11   8     2753.06     2833.43     80.61 o
   1  11   8      313.02      283.18     36.55 o
   2  11   8     1501.16     1448.03     61.98 o
   3  11   8     5385.03     5573.94    122.62 o
   4  11   8      362.62      420.11     51.87 o
   5  11   8        0.69      -15.41     31.81 o
   6  11   8        5.09       61.07     36.58 o
   7  11   8      127.42       84.22     40.88 o
   8  11   8        7.13        9.45     38.39 o
   9  11   8      794.14     1086.65     88.08 o
  10  11   8      366.83      272.56     63.17 o
  11  11   8     1936.12     2049.85    120.85 o
  12  11   8      433.69      478.96     75.60 o
 -18  12   8      261.89      216.48     52.38 o
 -17  12   8       34.23       88.55     44.71 o
 -16  12   8      643.61      640.55     69.62 o
 -15  12   8      641.04      645.57     81.88 o
 -14  12   8     2789.80     2831.80    147.49 o
 -13  12   8      668.33      603.53     56.75 o
 -12  12   8     1540.23     1539.61     86.10 o
 -11  12   8       94.66       78.23     34.46 o
 -10  12   8      617.57      713.49     61.09 o
  -9  12   8     3277.84     3258.81    120.34 o
  -8  12   8      592.85      604.43     50.16 o
  -7  12   8     2199.34     2313.87     94.78 o
  -6  12   8     3135.39     3261.61     96.37 o
  -5  12   8     4155.27     3929.83    106.15 o
  -4  12   8      210.08      259.08     37.81 o
  -3  12   8     3628.75     3726.66     93.44 o
  -2  12   8     2039.10     2170.07     72.38 o
  -1  12   8     3899.01     3948.43    121.60 o
   0  12   8      231.47      302.47     38.43 o
   1  12   8      544.51      588.53     61.38 o
   2  12   8     4888.93     4794.52    122.56 o
   3  12   8       54.68       -8.64     35.59 o
   4  12   8     1896.03     2078.75     85.49 o
   5  12   8      552.12      596.47     55.21 o
   6  12   8     3186.23     3430.98    119.98 o
   7  12   8     1309.46     1093.09     92.20 o
   8  12   8      424.36      459.93     91.56 o
   9  12   8      279.40      285.83     61.42 o
  10  12   8      231.35      266.64     68.90 o
 -17  13   8        0.72       51.73     49.23 o
 -16  13   8      860.75      859.34     72.94 o
 -15  13   8      376.77      295.11     52.88 o
 -14  13   8       27.29       75.91     41.99 o
 -13  13   8      139.79      144.38     45.54 o
 -12  13   8       79.12       35.26     37.98 o
 -11  13   8      391.21      405.09     57.03 o
 -10  13   8       35.00       39.28     35.92 o
  -9  13   8      735.61      723.68     89.51 o
  -8  13   8      212.17      202.74     38.58 o
  -7  13   8      292.73      220.09     41.95 o
  -6  13   8        5.32       33.33     33.16 o
  -5  13   8       80.39       48.63     43.75 o
  -4  13   8       20.40      100.89     37.31 o
  -3  13   8      292.76      241.96     44.83 o
  -2  13   8       20.80       38.24     35.89 o
  -1  13   8      331.58      269.47     47.67 o
   0  13   8       10.27       40.57     53.04 o
   1  13   8        4.71       -4.67     36.13 o
   2  13   8      616.89      612.92     59.30 o
   3  13   8      778.88      791.68     66.52 o
   4  13   8     1032.05      930.46    111.74 o
   5  13   8      100.80      164.74     52.22 o
   6  13   8      456.68      409.60     70.78 o
   7  13   8       56.15        5.85     48.79 o
   8  13   8      124.63      159.38     56.81 o
   9  13   8       64.35       73.33     55.36 o
 -15  14   8      136.95       30.00     48.09 o
 -14  14   8      642.58      589.87     70.72 o
 -13  14   8     1110.10     1079.07    101.17 o
 -12  14   8     2182.45     2146.95    108.19 o
 -11  14   8      311.57      229.61     52.86 o
 -10  14   8      286.26      249.75     60.46 o
  -9  14   8      666.84      684.53     68.53 o
  -8  14   8      161.27      115.40     46.17 o
  -7  14   8      478.88      414.21     59.02 o
  -6  14   8      866.52      939.14     75.88 o
  -5  14   8       49.16       93.44     44.42 o
  -4  14   8        8.20       -1.08     39.39 o
  -3  14   8     2350.33     2493.93    111.52 o
  -2  14   8      109.35       38.91     43.62 o
  -1  14   8     1325.21     1680.99    130.44 o
   0  14   8     1243.36     1151.19     85.29 o
   1  14   8       67.61       55.96     44.03 o
   2  14   8        7.01        7.37     43.20 o
   3  14   8       15.10      -71.58     42.29 o
   4  14   8     1346.71     1545.68    101.13 o
   5  14   8       12.40       24.41     49.90 o
   6  14   8      520.94      610.65    110.78 o
   7  14   8      910.85      905.26     89.15 o
 -12  15   8      952.25     1014.96     89.19 o
 -11  15   8      101.88      173.13     53.43 o
 -10  15   8        4.84      -22.92     42.37 o
  -9  15   8        9.42       21.53     43.48 o
  -8  15   8       42.35      -12.38     44.56 o
  -7  15   8      108.78      115.97     48.49 o
  -6  15   8      171.17       99.94     48.05 o
  -5  15   8        4.31       24.58     44.90 o
  -4  15   8       15.38      -14.09     42.80 o
  -3  15   8        0.24       -5.36     40.56 o
  -2  15   8      461.47      471.87     66.25 o
  -1  15   8       99.66      225.08     56.66 o
   0  15   8        5.90      -52.22     44.00 o
   1  15   8      123.65       26.14     58.72 o
   2  15   8      443.39      397.76     66.09 o
   3  15   8        1.92       -7.08     48.33 o
   4  15   8        0.00       77.68     51.98 o
   5  15   8      217.64      135.43     60.76 o
  -9  16   8      201.55      198.55     59.24 o
  -8  16   8       20.08        0.78     50.84 o
  -7  16   8      111.69      104.19     53.16 o
  -6  16   8       65.37      134.79     53.46 o
  -5  16   8      157.46      103.72     58.70 o
  -4  16   8        9.10       49.55     50.61 o
  -3  16   8      820.39      913.85     86.31 o
  -2  16   8      149.03      186.57     58.74 o
  -1  16   8       12.48      -33.42     46.34 o
   0  16   8      281.21      358.88     96.39 o
   1  16   8      172.92       72.89     57.15 o
 -25   1   9      220.82       85.29     49.76 o
 -24   1   9      207.32      104.41     83.74 o
 -23   1   9     1812.72     1791.04    101.51 o
 -22   1   9     2528.59     2326.51    101.82 o
 -21   1   9     4029.54     4007.75    116.65 o
 -20   1   9      818.43      934.45     60.75 o
 -19   1   9      884.53      853.00     58.13 o
 -18   1   9      622.09      663.23     48.99 o
 -17   1   9     1154.67     1039.90     55.00 o
 -16   1   9     3015.34     3080.51    118.33 o
 -15   1   9      181.43      148.20     26.42 o
 -14   1   9     1766.22     1624.06     47.73 o
 -13   1   9    12503.34    12892.19    179.86 o
 -12   1   9        1.72       49.24     15.88 o
 -11   1   9    19480.45    19588.55    224.31 o
 -10   1   9      794.69      987.52     21.90 o
  -9   1   9     1177.09     1003.00     23.57 o
  -8   1   9      140.57      128.32     20.58 o
  -7   1   9     2399.18     2038.70     43.92 o
  -6   1   9      957.66     1074.41     44.95 o
  -5   1   9    21634.44    22315.55    315.66 o
  -4   1   9    15165.21    15739.59    223.67 o
  -3   1   9     4736.52     5975.65     96.33 o
  -2   1   9      131.37       98.40     15.18 o
  -1   1   9    14015.73    13463.98    199.73 o
   0   1   9     7512.67     7148.11    120.26 o
   1   1   9    12040.90    11750.76    185.11 o
   2   1   9    11303.46    10365.96    170.73 o
   3   1   9     2334.41     2623.70     62.66 o
   4   1   9      292.93      305.59     28.70 o
   5   1   9     1654.78     1520.09     52.71 o
   6   1   9     5873.50     5723.31    112.92 o
   7   1   9     9822.17     9229.90    176.56 o
   8   1   9      675.19      827.84     54.38 o
   9   1   9       39.47       44.36     35.37 o
  10   1   9      693.34      699.71     55.01 o
  11   1   9     2554.85     2628.14     96.32 o
  12   1   9     1606.74     1580.09     79.82 o
  13   1   9      113.51       67.11     42.83 o
  14   1   9     2380.69     2634.00    105.23 o
  15   1   9      509.09      535.76     65.55 o
  16   1   9        3.31       52.66     55.45 o
 -25   2   9      111.18      -24.24     45.69 o
 -24   2   9      473.39      406.38     88.74 o
 -23   2   9      355.79      511.90     64.23 o
 -22   2   9     3125.26     3209.04    125.71 o
 -21   2   9       23.01       89.71     43.29 o
 -20   2   9     3363.20     3213.08     99.58 o
 -19   2   9       54.59       24.43     30.08 o
 -18   2   9      336.37      408.52     57.26 o
 -17   2   9      414.83      415.19     41.08 o
 -16   2   9     3875.46     3956.27     90.32 o
 -15   2   9     3905.08     3814.76     85.39 o
 -14   2   9     1290.30     1338.04     46.83 o
 -13   2   9     1476.87     1305.89     43.69 o
 -12   2   9      325.94      328.91     19.11 o
 -11   2   9     1065.59      917.27     25.92 o
 -10   2   9      404.62      427.86     17.72 o
  -9   2   9      273.77      344.20     28.62 o
  -8   2   9      149.51      207.05     16.77 o
  -7   2   9    10187.47    10829.44    159.24 o
  -6   2   9     3334.99     3525.65     78.76 o
  -5   2   9     8076.24     7762.84    140.47 o
  -4   2   9      895.35     1029.44     31.09 o
  -3   2   9     2812.85     2936.64     58.83 o
  -2   2   9      750.47      911.44     30.16 o
  -1   2   9     4946.73     4722.97     85.11 o
   0   2   9      813.22      953.67     35.98 o
   1   2   9      513.42      714.94     34.09 o
   2   2   9     2124.84     2607.68     60.31 o
   3   2   9      170.76      166.57     23.26 o
   4   2   9     1201.05     1045.32     43.05 o
   5   2   9      303.07      213.46     31.44 o
   6   2   9     2900.89     2768.48     73.49 o
   7   2   9        9.31        5.92     32.34 o
   8   2   9     1299.13     1271.50     63.35 o
   9   2   9     1199.92     1308.49     75.78 o
  10   2   9      206.20      216.91     62.47 o
  11   2   9      924.40      910.61     63.87 o
  12   2   9        8.92       39.88     36.79 o
  13   2   9      226.47      203.53     45.93 o
  14   2   9        0.88      -15.91     37.08 o
  15   2   9      208.41      193.90     56.47 o
  16   2   9     1451.70     1807.27    124.39 o
 -25   3   9      713.18      722.21     79.11 o
 -24   3   9      619.75      686.70     82.99 o
 -23   3   9     2551.96     2697.83    130.50 o
 -22   3   9       50.53       11.66     40.74 o
 -21   3   9     8457.87     8768.71    221.66 o
 -20   3   9      595.24      639.56     77.37 o
 -19   3   9      987.80     1068.26     67.42 o
 -18   3   9      392.53      415.44     49.05 o
 -17   3   9      928.12      905.40     47.89 o
 -16   3   9    11773.80    11567.42    189.33 o
 -15   3   9      226.77      237.33     28.54 o
 -14   3   9      497.83      506.39     30.93 o
 -13   3   9      110.42      117.96     19.33 o
 -12   3   9     3409.32     3549.23     59.93 o
 -11   3   9    10272.94    10847.42    126.80 o
 -10   3   9     1964.12     2310.15     48.88 o
  -9   3   9     7432.64     7323.77    166.03 o
  -8   3   9     1345.89     1517.36     40.32 o
  -7   3   9      117.03      239.89     35.59 o
  -6   3   9     8907.76     8485.25    144.10 o
  -5   3   9      663.85      475.86     29.47 o
  -4   3   9     2087.14     2025.28     41.97 o
  -3   3   9      163.82      176.41     20.17 o
  -2   3   9      367.30      314.95     18.25 o
  -1   3   9     5966.89     5515.02     89.13 o
   0   3   9     1455.02     1281.68     38.61 o
   1   3   9     5722.62     5588.64     90.13 o
   2   3   9       27.98       14.97     17.94 o
   3   3   9      533.77      583.45     33.66 o
   4   3   9        4.11        6.53     20.42 o
   5   3   9     2279.95     2124.46     62.78 o
   6   3   9     5048.58     5059.01    104.97 o
   7   3   9      144.72      139.55     35.36 o
   8   3   9       90.41       34.41     28.48 o
   9   3   9       97.04      111.41     36.32 o
  10   3   9      370.52      374.16     47.34 o
  11   3   9      822.12      736.84     59.21 o
  12   3   9      449.54      593.05     57.82 o
  13   3   9     1282.95     1422.63     79.97 o
  14   3   9      660.95      625.31     69.46 o
  15   3   9     1135.44     1516.16     99.78 o
  16   3   9        3.05      -37.16     47.21 o
 -25   4   9       65.35       38.06     48.78 o
 -24   4   9      290.54      297.14     59.75 o
 -23   4   9      686.42      625.90     94.58 o
 -22   4   9        9.70      -44.96     36.86 o
 -21   4   9       89.21      103.62     42.37 o
 -20   4   9        4.56       70.94     38.87 o
 -19   4   9        3.87      -35.01     34.91 o
 -18   4   9     1460.31     1664.32     69.25 o
 -17   4   9     1570.39     1601.17     65.18 o
 -16   4   9        8.75      -19.37     24.74 o
 -15   4   9      665.23      667.73     36.40 o
 -14   4   9     1508.82     1437.10     44.43 o
 -13   4   9       73.50       68.99     19.49 o
 -12   4   9     6099.83     5894.01     97.65 o
 -11   4   9     1166.74     1229.18     33.85 o
 -10   4   9      479.33      533.92     26.14 o
  -9   4   9     5752.23     5840.57    111.38 o
  -8   4   9     4312.88     4959.58     97.85 o
  -7   4   9      549.24      592.44     35.30 o
  -6   4   9    11156.85    11308.64    200.59 o
  -5   4   9      352.26      377.34     52.14 o
  -4   4   9       13.12       33.63     12.59 o
  -3   4   9     6319.37     7018.56    105.43 o
  -2   4   9    11937.04    11871.65    181.39 o
  -1   4   9     2720.56     2983.77     55.39 o
   0   4   9     2625.95     2311.67     68.55 o
   1   4   9      424.83      479.98     26.40 o
   2   4   9      540.84      589.57     33.08 o
   3   4   9     1629.20     1461.35     48.95 o
   4   4   9      414.17      455.98     45.69 o
   5   4   9       33.84       22.63     22.09 o
   6   4   9     7309.24     6903.26    143.36 o
   7   4   9       77.38       47.63     26.42 o
   8   4   9     1188.45      965.10     52.31 o
   9   4   9     1385.71     1240.57     66.93 o
  10   4   9     1394.10     1361.43    122.19 o
  11   4   9      496.51      524.26     54.92 o
  12   4   9        2.06      -37.68     35.65 o
  13   4   9      230.98      192.59     45.72 o
  14   4   9      227.57      170.46     71.52 o
  15   4   9      726.35      819.96     79.97 o
  16   4   9       14.13      -51.74     49.08 o
 -24   5   9     2312.35     2288.59    133.76 o
 -23   5   9      386.22      467.41     76.98 o
 -22   5   9      368.24      401.87     63.84 o
 -21   5   9     1092.90     1043.66    102.99 o
 -20   5   9     1843.29     1867.89     93.20 o
 -19   5   9      465.48      407.53     72.36 o
 -18   5   9     1340.32     1592.73     68.97 o
 -17   5   9      120.61      134.01     32.04 o
 -16   5   9     1679.10     1608.77     59.39 o
 -15   5   9     4684.23     4773.51    101.80 o
 -14   5   9     1173.43     1243.18     49.28 o
 -13   5   9      971.49      939.30     37.13 o
 -12   5   9       19.39       14.13     16.30 o
 -11   5   9    11962.65    12151.44    182.70 o
 -10   5   9      546.37      640.41     30.25 o
  -9   5   9     1318.74     1172.17     32.47 o
  -8   5   9     1341.44     1339.09     65.95 o
  -7   5   9       17.66       71.49     22.93 o
  -6   5   9    18294.05    17469.83    239.50 o
  -5   5   9     1575.12     1919.84     49.03 o
  -4   5   9     5928.92     5600.53     81.68 o
  -3   5   9      711.16      846.71     30.17 o
  -2   5   9      699.42      608.08     38.62 o
  -1   5   9     5779.06     5196.66     80.85 o
   0   5   9     6629.31     5728.67     88.88 o
   1   5   9     6243.43     6090.44     99.06 o
   2   5   9      446.23      358.53     29.42 o
   3   5   9     2516.91     2477.15     65.17 o
   4   5   9      448.66      393.59     32.99 o
   5   5   9      802.59      776.13     44.07 o
   6   5   9     5064.69     4980.49    106.90 o
   7   5   9      490.86      426.12     53.87 o
   8   5   9       19.57      -24.24     26.76 o
   9   5   9       75.34       86.23     39.47 o
  10   5   9     1946.31     1934.91     83.58 o
  11   5   9      235.08      235.30     44.61 o
  12   5   9     2061.86     1999.64     90.26 o
  13   5   9      319.21      152.89     79.61 o
  14   5   9        2.94      -63.25     46.94 o
  15   5   9       19.18      -50.42     47.30 o
 -24   6   9        7.19       66.84     48.47 o
 -23   6   9      107.04       83.23     48.04 o
 -22   6   9      131.28      171.23     78.77 o
 -21   6   9      202.71      109.05     43.85 o
 -20   6   9       58.95       62.19     40.45 o
 -19   6   9        7.68      -32.96     48.26 o
 -18   6   9        6.84       -1.25     26.58 o
 -17   6   9     1052.43     1126.84     54.85 o
 -16   6   9      213.26      310.02     38.62 o
 -15   6   9      272.54      286.47     32.53 o
 -14   6   9      669.45      899.44     43.90 o
 -13   6   9     2180.19     2011.17     59.87 o
 -12   6   9     2321.98     2259.78     60.21 o
 -11   6   9      416.84      559.99     35.09 o
 -10   6   9      213.69      223.77     20.08 o
  -9   6   9       52.01       62.31     13.78 o
  -8   6   9      187.56      243.64     18.87 o
  -7   6   9       64.47      170.61     17.10 o
  -6   6   9       76.23       71.54     13.19 o
  -5   6   9      132.68      213.81     18.93 o
  -4   6   9       42.35       40.89     14.14 o
  -3   6   9      920.26      867.94     30.06 o
  -2   6   9     6067.16     5549.83     89.53 o
  -1   6   9      559.03      801.06     35.13 o
   0   6   9      568.20      521.41     29.56 o
   1   6   9     2659.35     2585.96     57.70 o
   2   6   9       34.16        7.58     19.39 o
   3   6   9     1384.72     1442.00     57.68 o
   4   6   9        1.27      -19.26     22.00 o
   5   6   9       45.60      -24.09     25.60 o
   6   6   9     1002.53      926.50     59.60 o
   7   6   9       25.00       11.63     26.55 o
   8   6   9        9.16      -10.26     27.71 o
   9   6   9      361.57      260.48     41.56 o
  10   6   9      492.29      634.08     57.06 o
  11   6   9       32.74      147.88     45.17 o
  12   6   9       40.30       37.09     44.75 o
  13   6   9      634.40      557.25     69.22 o
  14   6   9       15.03       27.80     46.31 o
  15   6   9      128.99       99.70     66.69 o
 -23   7   9      147.28       92.91     51.32 o
 -22   7   9       77.31       83.95     45.30 o
 -21   7   9       80.18       78.18     51.89 o
 -20   7   9       45.96       17.61     38.20 o
 -19   7   9      148.42      134.58     35.89 o
 -18   7   9     1573.44     1418.82     67.30 o
 -17   7   9      166.00       91.76     30.88 o
 -16   7   9     6633.02     6574.46    134.24 o
 -15   7   9     5710.85     5928.30    122.34 o
 -14   7   9       68.24       76.07     24.90 o
 -13   7   9      604.27      554.87     49.94 o
 -12   7   9       84.66      101.23     35.02 o
 -11   7   9     4593.65     4573.86     92.63 o
 -10   7   9     1943.77     1849.30     53.81 o
  -9   7   9     7342.35     7221.16    123.26 o
  -8   7   9     5037.86     4730.85     81.09 o
  -7   7   9     2582.63     2381.07     53.71 o
  -6   7   9    35660.95    35460.06    472.54 o
  -5   7   9      104.92      145.95     22.32 o
  -4   7   9     9821.87     9370.78    144.00 o
  -3   7   9      549.20      587.81     30.42 o
  -2   7   9      948.78      836.50     33.77 o
  -1   7   9     1001.05      989.03     37.85 o
   0   7   9     8021.17     7433.72    127.78 o
   1   7   9     3806.72     3334.96     72.20 o
   2   7   9     1950.52     1874.04     55.75 o
   3   7   9     2192.21     2188.46     61.80 o
   4   7   9       90.72       74.91     24.93 o
   5   7   9      426.26      500.58     39.55 o
   6   7   9       47.52       82.39     26.74 o
   7   7   9     3014.14     3229.38     83.85 o
   8   7   9     1527.80     1347.30     59.91 o
   9   7   9     1059.39     1129.20     63.21 o
  10   7   9     3857.59     3850.34    119.40 o
  11   7   9        2.36       11.18     40.95 o
  12   7   9     1727.13     1971.26    103.60 o
  13   7   9        3.58      -33.00     43.70 o
  14   7   9       24.95      -59.87     45.87 o
 -23   8   9      304.55      370.27    110.92 o
 -22   8   9     1260.35     1168.20     87.32 o
 -21   8   9        0.48       -7.52     39.91 o
 -20   8   9      594.83      591.22     60.28 o
 -19   8   9      354.60      262.93     42.71 o
 -18   8   9      244.07      237.70     38.01 o
 -17   8   9       57.99       16.74     31.01 o
 -16   8   9     1489.58     1413.41     64.98 o
 -15   8   9      604.23      654.24     44.70 o
 -14   8   9       36.44      -23.03     22.96 o
 -13   8   9      134.49      135.91     27.64 o
 -12   8   9       79.27       84.27     25.13 o
 -11   8   9      354.33      343.66     35.46 o
 -10   8   9      533.92      593.40     35.67 o
  -9   8   9     2346.47     2453.94     70.29 o
  -8   8   9      197.55      251.35     33.25 o
  -7   8   9        5.97       64.71     21.61 o
  -6   8   9     3796.65     3759.76     80.55 o
  -5   8   9      366.10      391.36     29.94 o
  -4   8   9      900.21     1036.35     40.17 o
  -3   8   9      164.61       63.60     34.48 o
  -2   8   9       13.77       28.30     20.78 o
  -1   8   9     2732.67     2736.83     69.54 o
   0   8   9        0.91       78.98     24.16 o
   1   8   9      944.13      970.07     45.51 o
   2   8   9        9.85      -29.99     23.68 o
   3   8   9      283.61      290.01     33.72 o
   4   8   9     1387.91     1201.12     51.59 o
   5   8   9        5.50       24.55     28.73 o
   6   8   9       81.03      123.15     32.75 o
   7   8   9      280.79      274.75     38.92 o
   8   8   9      786.04      674.42     57.10 o
   9   8   9      229.68      266.98     55.54 o
  10   8   9      160.05      196.94     58.87 o
  11   8   9       42.67      195.26     58.02 o
  12   8   9      379.02      479.83     64.83 o
  13   8   9       39.25      -26.22     57.13 o
  14   8   9       33.91       85.57     57.73 o
 -22   9   9      780.00      752.04     76.42 o
 -21   9   9      619.09      738.99     73.13 o
 -20   9   9       10.82       -6.70     36.89 o
 -19   9   9       32.07       16.79     33.99 o
 -18   9   9     3792.45     3579.62    117.87 o
 -17   9   9       13.34       42.02     33.11 o
 -16   9   9    10056.96    10378.24    201.78 o
 -15   9   9      261.10      257.96     37.71 o
 -14   9   9      130.85      110.81     30.40 o
 -13   9   9      324.89      399.08     36.81 o
 -12   9   9       20.89       14.46     23.99 o
 -11   9   9     1460.17     1525.81     56.57 o
 -10   9   9      251.97      225.85     29.29 o
  -9   9   9      167.54      151.27     26.74 o
  -8   9   9      375.88      434.17     35.84 o
  -7   9   9      878.67      822.13     43.99 o
  -6   9   9     1697.13     1665.42     55.21 o
  -5   9   9      400.22      390.24     33.52 o
  -4   9   9      858.81      824.11     40.02 o
  -3   9   9     1690.27     1723.08     54.87 o
  -2   9   9       45.34       52.06     23.52 o
  -1   9   9       42.05       28.34     23.67 o
   0   9   9      873.55      906.83     48.56 o
   1   9   9     1611.36     1524.64     57.49 o
   2   9   9       53.61       40.21     27.59 o
   3   9   9       98.67      137.62     32.90 o
   4   9   9     1571.43     1767.47     70.83 o
   5   9   9       95.89      145.08     38.36 o
   6   9   9      803.57      782.89     57.58 o
   7   9   9        5.36       37.94     35.72 o
   8   9   9      541.76      566.67     59.59 o
   9   9   9       35.58      -22.14     38.62 o
  10   9   9     1457.99     1345.77    102.49 o
  11   9   9     1535.36     1587.46    105.21 o
  12   9   9      650.57      781.20     84.54 o
  13   9   9      526.03      759.84     86.63 o
 -21  10   9      305.46      261.76     55.58 o
 -20  10   9      130.82      167.63     46.24 o
 -19  10   9      173.13       80.62     40.03 o
 -18  10   9       49.19       14.78     35.10 o
 -17  10   9      318.51      349.41     49.08 o
 -16  10   9      863.28      912.39     59.38 o
 -15  10   9       25.06       66.18     31.56 o
 -14  10   9      608.25      555.99     46.07 o
 -13  10   9      260.29      247.89     34.25 o
 -12  10   9        2.08       23.64     26.84 o
 -11  10   9        0.02       -7.61     26.51 o
 -10  10   9      901.01      725.70     44.14 o
  -9  10   9      191.26      177.76     30.21 o
  -8  10   9     1351.16     1314.37     76.41 o
  -7  10   9     7055.56     6753.79    152.70 o
  -6  10   9       13.82       39.51     26.58 o
  -5  10   9     2858.82     2907.01     76.91 o
  -4  10   9        3.51       38.68     24.25 o
  -3  10   9      284.08      413.67     35.84 o
  -2  10   9     1095.88     1020.19     48.55 o
  -1  10   9     1223.37     1263.04     53.35 o
   0  10   9      324.74      320.22     35.01 o
   1  10   9     3804.85     3945.85     94.46 o
   2  10   9     3902.60     3822.87    122.19 o
   3  10   9      327.70      358.77     41.22 o
   4  10   9        1.95      -38.62     26.67 o
   5  10   9        9.81       15.74     31.81 o
   6  10   9       12.18      -32.44     34.71 o
   7  10   9      425.44      392.34     57.92 o
   8  10   9      919.81      920.57    131.48 o
   9  10   9      164.01      104.20     66.98 o
  10  10   9        6.91      -47.96     44.76 o
  11  10   9      712.34      877.59    144.30 o
  12  10   9       52.25       47.84     78.47 o
 -20  11   9      433.34      466.76     57.51 o
 -19  11   9       54.21       73.23     46.50 o
 -18  11   9     1755.90     1839.72    104.25 o
 -17  11   9      529.52      412.63     53.04 o
 -16  11   9     2870.44     2957.43    106.86 o
 -15  11   9      144.61      275.56     44.24 o
 -14  11   9       53.88       14.64     31.73 o
 -13  11   9     1175.87     1252.59     63.77 o
 -12  11   9      149.01      112.15     33.10 o
 -11  11   9     1690.84     1751.43     77.39 o
 -10  11   9      258.80      214.01     32.87 o
  -9  11   9     2886.40     2930.32     83.09 o
  -8  11   9       50.89      154.08     35.27 o
  -7  11   9      249.48      208.16     33.62 o
  -6  11   9     1868.16     2080.19     73.86 o
  -5  11   9      702.47      641.48     47.26 o
  -4  11   9     3233.86     3114.80     87.09 o
  -3  11   9      599.44      533.81     44.06 o
  -2  11   9     1883.66     1770.60     63.58 o
  -1  11   9      135.33       90.32     29.33 o
   0  11   9      983.68     1115.68     57.49 o
   1  11   9     2245.19     2376.06     76.36 o
   2  11   9       15.33      -15.67     28.77 o
   3  11   9     1751.28     1798.76     80.98 o
   4  11   9      616.02      644.51     71.61 o
   5  11   9     1698.09     1617.88     93.50 o
   6  11   9     3574.83     3347.62    168.97 o
   7  11   9      249.16      215.72     54.65 o
   8  11   9      310.31      283.06     66.32 o
   9  11   9      152.92      124.29     52.78 o
  10  11   9      576.30      444.97     70.65 o
  11  11   9      342.74      319.36     67.09 o
 -18  12   9        0.23        4.92     41.22 o
 -17  12   9      910.62      855.20     70.88 o
 -16  12   9       62.51      -24.96     37.58 o
 -15  12   9      452.98      430.64     53.50 o
 -14  12   9      141.19      109.96     41.43 o
 -13  12   9      456.62      394.92     48.46 o
 -12  12   9       17.92      -17.65     30.64 o
 -11  12   9       93.94       94.51     33.66 o
 -10  12   9      432.57      479.30     43.68 o
  -9  12   9      112.12      117.71     31.92 o
  -8  12   9      211.21      243.83     39.86 o
  -7  12   9     1640.06     1590.27     87.82 o
  -6  12   9      908.48     1033.42     59.41 o
  -5  12   9     1219.11     1154.53     69.00 o
  -4  12   9      469.59      505.16     50.14 o
  -3  12   9       58.69      119.69     37.22 o
  -2  12   9       81.65       42.45     32.98 o
  -1  12   9      105.43       88.73     37.43 o
   0  12   9        6.86       43.79     34.31 o
   1  12   9     2112.93     2141.33     91.56 o
   2  12   9      571.94      547.27     55.82 o
   3  12   9        5.35       15.42     38.80 o
   4  12   9       30.81       -4.26     42.51 o
   5  12   9       71.08      124.42     49.12 o
   6  12   9       10.17       65.53     55.96 o
   7  12   9      102.83      117.07     51.85 o
   8  12   9      509.94      686.75     92.91 o
   9  12   9       16.41       65.54     52.50 o
  10  12   9        6.79      -95.00     47.66 o
 -17  13   9      293.19      210.69     52.76 o
 -16  13   9      144.64      153.77     47.64 o
 -15  13   9       30.79       12.08     55.49 o
 -14  13   9      919.29      923.33     71.82 o
 -13  13   9     1583.12     1571.07     83.40 o
 -12  13   9       40.11       -9.25     37.56 o
 -11  13   9     3922.03     3960.20    123.54 o
 -10  13   9     1258.23     1144.14     70.66 o
  -9  13   9      626.18      634.04     62.32 o
  -8  13   9     4236.48     4467.95    134.29 o
  -7  13   9      162.83      162.78     38.32 o
  -6  13   9      247.87      302.03     45.18 o
  -5  13   9     2298.89     2249.49     91.89 o
  -4  13   9     3121.07     3052.99    109.63 o
  -3  13   9      101.89       66.50     39.76 o
  -2  13   9     1242.26     1272.29     74.54 o
  -1  13   9     5260.83     5312.09    145.36 o
   0  13   9      478.24      565.77     65.59 o
   1  13   9      471.54      541.37     89.52 o
   2  13   9      167.22      287.57     55.52 o
   3  13   9       17.85       11.77     43.95 o
   4  13   9      574.31      613.81     70.57 o
   5  13   9     2410.80     2747.16    127.71 o
   6  13   9     1004.84      999.74     90.84 o
   7  13   9     1558.47     1804.29    111.84 o
   8  13   9       18.77       19.71     51.83 o
 -15  14   9      590.88      591.52    104.31 o
 -14  14   9      111.19       89.01     52.22 o
 -13  14   9      178.79      169.45     51.84 o
 -12  14   9      209.74      166.30     45.89 o
 -11  14   9       47.46        4.73     39.84 o
 -10  14   9       92.75      102.74     42.81 o
  -9  14   9      499.09      579.89     60.86 o
  -8  14   9      252.22      253.36     52.82 o
  -7  14   9      109.81      121.86     43.92 o
  -6  14   9      259.00      249.20     52.86 o
  -5  14   9       66.72       27.07     42.89 o
  -4  14   9      501.69      416.54     98.56 o
  -3  14   9      450.10      532.03     64.26 o
  -2  14   9       41.79      -22.30     43.34 o
  -1  14   9      194.51      128.47     47.89 o
   0  14   9       75.73       70.96     45.41 o
   1  14   9       61.16       65.31     47.27 o
   2  14   9        6.20      -30.57     42.71 o
   3  14   9      203.76      291.02     59.54 o
   4  14   9      170.62      118.04     63.10 o
   5  14   9      637.31      798.35     91.74 o
   6  14   9       27.57        3.90     48.60 o
 -12  15   9      273.50      270.52     59.42 o
 -11  15   9      828.05     1032.62     86.33 o
 -10  15   9      348.34      366.86     62.25 o
  -9  15   9       36.77      -39.60     43.01 o
  -8  15   9       59.83       38.35     69.59 o
  -7  15   9      211.17      314.22     57.51 o
  -6  15   9      353.13      386.92     61.06 o
  -5  15   9      365.41      437.73     61.91 o
  -4  15   9      510.88      354.58     61.20 o
  -3  15   9       54.94        1.65     44.18 o
  -2  15   9        9.84       83.33     47.48 o
  -1  15   9     1189.34     1454.58    109.21 o
   0  15   9       41.26      -67.01     42.59 o
   1  15   9      866.60     1073.45    114.06 o
   2  15   9      245.29      164.15     73.80 o
   3  15   9       81.33      116.31     52.92 o
  -8  16   9       27.88       10.45     48.09 o
  -7  16   9       92.31       99.48     52.44 o
  -6  16   9       36.87       82.94     58.68 o
  -5  16   9       10.84       81.34     51.13 o
  -4  16   9      792.31      941.67     86.15 o
  -3  16   9      192.36      245.50     62.53 o
  -2  16   9      256.46      169.43     56.67 o
  -1  16   9       65.97       50.81     52.36 o
 -26   0  10     1943.92     1867.64    236.15 o
 -25   0  10       33.45      251.98     78.04 o
 -24   0  10      141.41       45.21    137.24 o
 -23   0  10      116.19       97.59     66.58 o
 -22   0  10      711.99      706.75     98.53 o
 -21   0  10     2945.79     2859.00    231.28 o
 -20   0  10     1047.45      973.06     86.09 o
 -19   0  10     1028.09     1216.81    122.58 o
 -18   0  10       46.35       88.21     45.77 o
 -17   0  10       12.97       13.98     39.03 o
 -16   0  10     4569.50     4715.06    151.97 o
 -15   0  10     7274.14     7379.82    200.01 o
 -14   0  10    12456.59    13245.26    307.47 o
 -13   0  10     5545.52     5341.44    128.67 o
 -12   0  10    32205.79    34162.78    595.06 o
 -11   0  10     3278.41     3475.83     65.81 o
 -10   0  10     8902.77     8108.19    144.76 o
  -9   0  10    21649.78    23748.83    421.10 o
  -8   0  10     5782.76     4673.69    120.58 o
  -7   0  10      500.72      687.37     57.60 o
  -6   0  10    19928.68    21805.51    370.99 o
  -5   0  10      335.86      323.21     21.63 o
  -4   0  10     3398.76     3519.99     77.17 o
  -3   0  10    57185.63    55386.02   1054.99 o
  -2   0  10      136.88      213.72     27.39 o
  -1   0  10    18383.62    17180.98    355.13 o
   0   0  10      878.39      798.79     48.31 o
   1   0  10      131.23      197.03     37.60 o
   2   0  10      188.55      136.59     49.27 o
   3   0  10      724.65      594.64     68.76 o
   4   0  10     7237.70     7023.77    192.74 o
   5   0  10     3921.08     3755.67    159.30 o
   6   0  10     2970.16     2638.71    115.47 o
   7   0  10     2175.53     2095.42    108.23 o
   8   0  10     2244.59     1958.75    108.78 o
   9   0  10     1002.81      964.08     89.18 o
  10   0  10      657.34      598.30     78.84 o
  11   0  10      734.94      745.41     87.44 o
  12   0  10      203.22      314.48     69.55 o
  13   0  10        7.40        7.01     58.26 o
  14   0  10       28.31       69.60     61.22 o
  15   0  10     2588.91     2941.21    216.10 o
  16   0  10       21.53      -15.83     82.52 o
 -26   1  10       33.44       54.28     47.84 o
 -25   1  10       86.54       79.12     64.25 o
 -24   1  10       39.21       15.43     44.67 o
 -23   1  10      168.95      114.32     48.14 o
 -22   1  10        0.05       23.67     38.40 o
 -21   1  10      261.70      224.45     41.20 o
 -20   1  10      565.46      678.18     54.18 o
 -19   1  10     1619.31     1476.33     86.47 o
 -18   1  10      183.52      110.38     32.20 o
 -17   1  10        7.77      -28.00     25.95 o
 -16   1  10      616.94      530.10     61.00 o
 -15   1  10     1666.97     1659.97     57.89 o
 -14   1  10      179.99      136.25     23.34 o
 -13   1  10      152.27      224.77     23.21 o
 -12   1  10       86.14      116.22     15.72 o
 -11   1  10       18.19       45.91     10.57 o
 -10   1  10     3859.28     4675.49     65.42 o
  -9   1  10      429.09      499.63     29.28 o
  -8   1  10     3413.25     3727.67     62.69 o
  -7   1  10        0.23       18.10     11.98 o
  -6   1  10     7311.45     7603.51    120.01 o
  -5   1  10       49.10       64.44     10.78 o
  -4   1  10      216.66      257.24     18.57 o
  -3   1  10      178.35      225.01     16.17 o
  -2   1  10      452.78      492.50     24.33 o
  -1   1  10      558.37      538.82     30.20 o
   0   1  10      816.90      870.51     38.47 o
   1   1  10      578.77      575.17     32.87 o
   2   1  10       99.02       73.47     22.61 o
   3   1  10      814.58      675.22     39.89 o
   4   1  10      436.28      369.85     36.10 o
   5   1  10      192.93      294.68     40.95 o
   6   1  10       59.30       60.97     30.08 o
   7   1  10     2448.08     2412.42     82.18 o
   8   1  10      246.07      203.91     37.85 o
   9   1  10       81.65       76.99     42.24 o
  10   1  10        5.47       25.92     33.15 o
  11   1  10      133.28      125.80     39.44 o
  12   1  10        1.25       35.95     42.59 o
  13   1  10      701.69      712.49     63.53 o
  14   1  10      282.11      337.38     70.78 o
  15   1  10      714.15      969.67     85.80 o
  16   1  10        6.56       94.11     60.72 o
 -25   2  10      273.76      320.50     61.22 o
 -24   2  10     1973.43     1697.04    100.65 o
 -23   2  10     1045.08     1214.81     84.70 o
 -22   2  10     3208.38     3057.36    121.33 o
 -21   2  10     2419.39     2416.43    115.54 o
 -20   2  10     1924.63     1928.98     77.80 o
 -19   2  10     3151.07     3113.30     93.68 o
 -18   2  10      100.80      126.99     33.10 o
 -17   2  10      258.67      249.82     34.86 o
 -16   2  10       37.71       38.29     25.96 o
 -15   2  10     1164.82     1238.60     46.93 o
 -14   2  10      217.12      273.99     25.97 o
 -13   2  10     6990.54     7079.32    105.82 o
 -12   2  10     6568.74     6601.05     78.46 o
 -11   2  10      793.43      893.99     24.59 o
 -10   2  10     4218.53     3853.52     74.89 o
  -9   2  10     4429.77     4864.83     83.20 o
  -8   2  10    12144.71    11547.48    181.39 o
  -7   2  10     3531.29     3453.68     66.75 o
  -6   2  10       56.97       85.64     27.75 o
  -5   2  10       15.91       41.93     18.50 o
  -4   2  10     1536.94     1533.30     36.31 o
  -3   2  10    11243.67     9922.25    147.93 o
  -2   2  10     1325.21     1288.37     49.04 o
  -1   2  10      394.24      270.36     22.67 o
   0   2  10     1711.34     1792.58     50.75 o
   1   2  10      881.50      909.44     40.50 o
   2   2  10     1249.42     1080.07     45.31 o
   3   2  10      830.93      904.18     40.31 o
   4   2  10     7020.75     6614.44    131.75 o
   5   2  10       85.22      120.93     29.93 o
   6   2  10        8.34       62.48     30.29 o
   7   2  10     5750.39     5719.52    129.85 o
   8   2  10      175.52      160.83     39.41 o
   9   2  10     3626.76     3619.74    178.42 o
  10   2  10      158.85      197.50     40.92 o
  11   2  10      329.76      167.20     48.85 o
  12   2  10      209.01      205.25     50.99 o
  13   2  10     1148.67     1148.48     77.02 o
  14   2  10     1350.94     1379.89     85.59 o
  15   2  10      421.56      709.57     76.73 o
  16   2  10     1145.03     1212.40     95.02 o
 -25   3  10       31.12       41.98     48.34 o
 -24   3  10      179.40      209.06     52.40 o
 -23   3  10      105.86       82.70     45.20 o
 -22   3  10      833.23      960.92     88.78 o
 -21   3  10        7.51       39.36     39.51 o
 -20   3  10       69.99       24.13     55.34 o
 -19   3  10      987.92      995.71     61.73 o
 -18   3  10      116.28      196.33     35.46 o
 -17   3  10      316.12      365.62     41.95 o
 -16   3  10     1304.29     1310.57     54.21 o
 -15   3  10      229.16      237.96     33.85 o
 -14   3  10      427.07      424.05     34.00 o
 -13   3  10      256.97      272.84     21.74 o
 -12   3  10      455.80      476.37     23.11 o
 -11   3  10     3836.39     3708.03     75.97 o
 -10   3  10      114.11      158.52     23.63 o
  -9   3  10        5.30       35.53     14.63 o
  -8   3  10      397.84      562.83     43.59 o
  -7   3  10     3264.17     3242.62     78.42 o
  -6   3  10    10116.57     9934.36    162.80 o
  -5   3  10       26.22        0.78     21.31 o
  -4   3  10      498.11      482.12     20.39 o
  -3   3  10     1029.15     1200.67     28.83 o
  -2   3  10     3654.17     3666.96     64.67 o
  -1   3  10     2824.18     3129.01     61.79 o
   0   3  10     2431.42     2456.59     56.73 o
   1   3  10     2658.06     2788.14     59.17 o
   2   3  10       34.81       52.79     20.77 o
   3   3  10        6.94        5.78     20.99 o
   4   3  10      725.73      704.58     39.54 o
   5   3  10      276.49      300.67     36.57 o
   6   3  10      284.57      280.22     38.76 o
   7   3  10        3.10      -25.56     27.82 o
   8   3  10       89.38      102.83     35.56 o
   9   3  10     3603.60     3544.52    105.54 o
  10   3  10       20.92      -17.10     33.32 o
  11   3  10       93.94       55.12     37.27 o
  12   3  10       19.49       37.91     37.38 o
  13   3  10      886.55     1130.19     76.23 o
  14   3  10       16.35      -83.80     41.90 o
  15   3  10      367.49      462.39     70.00 o
 -25   4  10      184.68       95.21     51.32 o
 -24   4  10     1537.71     1492.11     96.50 o
 -23   4  10       98.85      163.08     60.21 o
 -22   4  10      502.04      439.52     57.72 o
 -21   4  10     2803.58     2827.82    111.99 o
 -20   4  10      260.31      245.92     46.67 o
 -19   4  10     1045.86      911.12     60.12 o
 -18   4  10     4233.42     4190.20    115.99 o
 -17   4  10       37.38       -6.00     28.75 o
 -16   4  10     1662.57     1877.94     60.44 o
 -15   4  10     4400.44     4403.88     82.85 o
 -14   4  10     1828.58     2037.93     72.73 o
 -13   4  10     1780.46     1688.56     51.93 o
 -12   4  10      133.20      184.00     19.22 o
 -11   4  10      671.55      677.16     39.03 o
 -10   4  10       87.96      145.92     24.66 o
  -9   4  10       19.75       20.33     18.80 o
  -8   4  10    12939.83    12845.33    227.08 o
  -7   4  10      298.80      406.78     31.84 o
  -6   4  10       35.92       29.19     20.56 o
  -5   4  10     9268.16     9391.04    215.85 o
  -4   4  10     2265.41     2167.12     61.03 o
  -3   4  10     2221.26     1855.45     44.02 o
  -2   4  10     2203.95     2352.49     56.39 o
  -1   4  10     7870.01     7335.47    115.43 o
   0   4  10      395.77      389.93     24.56 o
   1   4  10        4.93       28.25     18.13 o
   2   4  10    13208.51    12436.95    189.27 o
   3   4  10     1600.07     1833.12     56.60 o
   4   4  10     1511.58     1374.45     51.51 o
   5   4  10       55.75       81.83     28.63 o
   6   4  10     1140.12     1079.85     57.92 o
   7   4  10     2488.38     2391.61    120.23 o
   8   4  10       16.09       38.91     30.18 o
   9   4  10     3679.75     3549.05    124.39 o
  10   4  10        0.18        1.57     34.76 o
  11   4  10     1096.93     1198.05     74.36 o
  12   4  10      514.54      669.73     63.97 o
  13   4  10      967.26     1079.38    105.39 o
  14   4  10     1489.44     1578.35     99.81 o
  15   4  10      503.92      656.93     76.34 o
 -24   5  10      355.39      344.41     59.36 o
 -23   5  10      167.94      128.13     47.43 o
 -22   5  10      456.87      412.58     66.21 o
 -21   5  10     1790.17     1734.62     90.88 o
 -20   5  10      543.34      491.15     55.37 o
 -19   5  10     2516.28     2423.89     96.67 o
 -18   5  10      522.75      446.71     45.69 o
 -17   5  10       19.73       -4.07     23.79 o
 -16   5  10      235.34      312.63     31.31 o
 -15   5  10      186.99      224.36     28.38 o
 -14   5  10     2354.22     2395.07     59.30 o
 -13   5  10     4394.36     4231.18     79.80 o
 -12   5  10       43.51       34.46     16.48 o
 -11   5  10     7181.60     7147.24    101.54 o
 -10   5  10     1121.44     1203.27     48.22 o
  -9   5  10       60.12       20.03     20.23 o
  -8   5  10      163.38      200.60     28.72 o
  -7   5  10      213.41      225.37     29.17 o
  -6   5  10      749.86      792.93     48.48 o
  -5   5  10     2947.24     3206.14     67.86 o
  -4   5  10     2737.73     2521.74     53.64 o
  -3   5  10        9.68       13.38     12.80 o
  -2   5  10      462.57      496.75     25.84 o
  -1   5  10        1.68       15.15     16.81 o
   0   5  10     1503.91     1516.77     42.94 o
   1   5  10     1024.12     1124.59     43.46 o
   2   5  10      958.00      898.48     41.20 o
   3   5  10      431.64      403.32     33.72 o
   4   5  10     3041.73     2719.60     72.87 o
   5   5  10      637.90      635.82     51.70 o
   6   5  10      465.29      436.68     43.34 o
   7   5  10        3.89      -20.92     29.20 o
   8   5  10       14.63      -36.17     37.19 o
   9   5  10      120.67      126.47     38.98 o
  10   5  10       96.77       71.02     38.26 o
  11   5  10     1295.90     1449.14    101.70 o
  12   5  10      126.85      111.81     44.09 o
  13   5  10      493.64      464.13     66.00 o
  14   5  10      277.82      177.41     56.23 o
  15   5  10      100.15       31.16     52.72 o
 -24   6  10      262.92       84.40     95.37 o
 -23   6  10      326.27      322.76     59.27 o
 -22   6  10       86.07       34.06     52.22 o
 -21   6  10     1664.05     1445.72     84.97 o
 -20   6  10      669.50      827.12     64.72 o
 -19   6  10     1177.64     1179.18     70.77 o
 -18   6  10     1586.72     1581.02     71.41 o
 -17   6  10     5485.70     5317.47    109.35 o
 -16   6  10     5289.87     5285.57    112.78 o
 -15   6  10      495.68      522.28     37.35 o
 -14   6  10     3728.35     3908.37     86.95 o
 -13   6  10     2060.01     2058.67     58.24 o
 -12   6  10     1640.96     1787.25     71.04 o
 -11   6  10       25.77       33.50     16.23 o
 -10   6  10     3103.33     3239.55     61.85 o
  -9   6  10       59.65       30.65     12.77 o
  -8   6  10    11116.41    11088.89    164.08 o
  -7   6  10     9980.15     9908.87    136.80 o
  -6   6  10      759.93      657.94     20.91 o
  -5   6  10    21065.38    20781.69    243.37 o
  -4   6  10     1982.24     2011.92     48.20 o
  -3   6  10     8169.07     7845.53    135.31 o
  -2   6  10      363.89      382.47     35.28 o
  -1   6  10    17960.67    16413.56    233.99 o
   0   6  10      820.71      839.82     63.16 o
   1   6  10     1394.74     1260.57     49.27 o
   2   6  10     4856.77     4365.08     87.11 o
   3   6  10       54.02       41.99     24.07 o
   4   6  10     7272.27     6568.90    126.06 o
   5   6  10       54.50       37.32     28.22 o
   6   6  10     1196.73     1127.14     60.89 o
   7   6  10       13.26       28.15     31.65 o
   8   6  10     5428.88     5467.68    135.09 o
   9   6  10     1282.94     1277.09     71.78 o
  10   6  10     1214.25     1241.99     74.03 o
  11   6  10       38.04       43.88     49.70 o
  12   6  10       87.01       48.71     45.51 o
  13   6  10      341.60      324.02     81.15 o
  14   6  10      132.02       55.16     56.48 o
 -23   7  10      873.31      966.28     96.26 o
 -22   7  10      445.57      505.34     64.26 o
 -21   7  10       44.17       13.40     42.99 o
 -20   7  10      231.82      181.56     70.96 o
 -19   7  10       21.83       29.70     32.60 o
 -18   7  10       53.59       70.83     31.70 o
 -17   7  10       48.27       35.54     29.17 o
 -16   7  10        6.11       50.65     26.75 o
 -15   7  10      161.63      161.85     35.59 o
 -14   7  10      573.98      570.63     50.12 o
 -13   7  10      182.40      219.99     26.96 o
 -12   7  10      126.68       86.27     32.18 o
 -11   7  10     1788.81     1949.92     55.53 o
 -10   7  10       51.03       61.07     18.97 o
  -9   7  10      101.51      197.26     35.46 o
  -8   7  10     4762.80     4777.78     87.58 o
  -7   7  10      125.63      199.58     21.08 o
  -6   7  10      438.75      732.96     31.18 o
  -5   7  10     2264.61     2205.38     71.07 o
  -4   7  10      392.60      356.28     31.31 o
  -3   7  10      185.73      176.80     22.72 o
  -2   7  10       66.85       88.95     21.81 o
  -1   7  10      895.94      869.05     43.11 o
   0   7  10      201.29      257.87     33.24 o
   1   7  10       14.25       43.05     25.33 o
   2   7  10      860.01      715.10     42.31 o
   3   7  10        1.96        7.83     23.80 o
   4   7  10        5.80      -19.20     25.83 o
   5   7  10      118.64       74.05     46.80 o
   6   7  10        8.67       -4.83     28.26 o
   7   7  10       21.38       49.43     33.50 o
   8   7  10      555.55      685.30     56.54 o
   9   7  10      168.94      103.40     39.62 o
  10   7  10     1040.03     1177.96     80.28 o
  11   7  10       10.74       72.51     46.84 o
  12   7  10      320.95      347.71     65.08 o
  13   7  10      240.25      298.11     64.81 o
  14   7  10      268.78      478.04     97.69 o
 -23   8  10       67.21       66.32     48.41 o
 -22   8  10       31.97      115.90     44.42 o
 -21   8  10     1695.19     1767.32    166.22 o
 -20   8  10      445.32      461.58     53.72 o
 -19   8  10     1819.55     1894.28     84.88 o
 -18   8  10     1807.50     1882.98     77.02 o
 -17   8  10     4323.28     4230.08    153.18 o
 -16   8  10     1283.31     1286.17     60.53 o
 -15   8  10       33.97       30.78     26.46 o
 -14   8  10     1051.05     1003.35     48.46 o
 -13   8  10        5.48        3.04     21.90 o
 -12   8  10      972.01      978.53     44.35 o
 -11   8  10      673.92      655.95     37.16 o
 -10   8  10     3539.40     3521.43     78.79 o
  -9   8  10     2537.17     2456.54     72.56 o
  -8   8  10      888.68      939.94     42.28 o
  -7   8  10     1169.27     1114.51     45.66 o
  -6   8  10      357.91      531.95     51.57 o
  -5   8  10       65.05       54.93     19.78 o
  -4   8  10      750.62      737.30     38.62 o
  -3   8  10      490.09      459.57     31.36 o
  -2   8  10      498.49      479.74     33.30 o
  -1   8  10     6159.03     5631.52    108.47 o
   0   8  10     1526.98     1596.06     59.99 o
   1   8  10      606.80      646.84     44.12 o
   2   8  10     1785.36     1759.41     65.92 o
   3   8  10       52.88       48.34     30.81 o
   4   8  10     1236.99     1352.89     68.98 o
   5   8  10      452.28      367.89     46.11 o
   6   8  10       24.73        9.58     32.12 o
   7   8  10      992.06      894.42     61.55 o
   8   8  10      436.64      588.20     54.61 o
   9   8  10     2158.99     2246.30     92.81 o
  10   8  10      548.81      623.37     94.54 o
  11   8  10     1543.28     1555.01    103.79 o
  12   8  10      739.43      871.15    110.49 o
  13   8  10        9.76      140.99     60.16 o
 -22   9  10        0.19      -20.26     72.57 o
 -21   9  10       62.56      106.06     43.04 o
 -20   9  10        0.28        6.09     36.15 o
 -19   9  10     2084.58     1828.18     80.26 o
 -18   9  10      295.83      289.13     44.23 o
 -17   9  10      343.89      348.05     51.29 o
 -16   9  10      785.03      801.40     52.82 o
 -15   9  10      819.01      757.66     49.41 o
 -14   9  10      262.01      275.01     33.61 o
 -13   9  10      633.12      716.10     43.99 o
 -12   9  10      824.66      844.80     45.35 o
 -11   9  10       47.12       17.58     23.51 o
 -10   9  10      766.94      741.67     52.75 o
  -9   9  10     1656.65     1556.63     57.61 o
  -8   9  10      223.07      228.10     37.10 o
  -7   9  10       17.92       19.16     23.25 o
  -6   9  10     1242.44     1140.04     50.93 o
  -5   9  10     4081.82     3846.62     88.65 o
  -4   9  10     1051.68     1157.89     57.99 o
  -3   9  10     2196.23     2094.98     66.57 o
  -2   9  10      542.57      513.60     39.77 o
  -1   9  10      233.73      168.16     30.91 o
   0   9  10        5.21       -6.00     26.24 o
   1   9  10      599.46      724.82     53.64 o
   2   9  10     2657.54     2427.40     87.72 o
   3   9  10        0.77      -11.33     29.78 o
   4   9  10       54.08       34.08     32.57 o
   5   9  10        0.23      -49.12     33.82 o
   6   9  10      129.33      172.77     48.79 o
   7   9  10      808.42      761.81     65.44 o
   8   9  10      121.55      205.59     48.75 o
   9   9  10      245.91      184.21     54.83 o
  10   9  10        5.47        1.47     46.66 o
  11   9  10      403.18      226.94     61.30 o
  12   9  10        3.35      -21.82     51.54 o
 -21  10  10      481.02      499.22     61.49 o
 -20  10  10     1122.27     1190.76     88.55 o
 -19  10  10      392.51      379.97     67.66 o
 -18  10  10      286.19      303.38     64.84 o
 -17  10  10     2203.73     2333.83    102.66 o
 -16  10  10      158.37      124.05     36.51 o
 -15  10  10     4137.17     4121.33    129.05 o
 -14  10  10     2010.54     1888.41     86.76 o
 -13  10  10      401.52      409.34     41.65 o
 -12  10  10      699.99      677.23     44.86 o
 -11  10  10      298.85      203.75     32.17 o
 -10  10  10      506.90      678.44     42.75 o
  -9  10  10     1082.52      927.55     50.43 o
  -8  10  10     3366.80     3438.62     90.76 o
  -7  10  10     1681.38     1903.92     96.31 o
  -6  10  10      495.67      510.12     41.24 o
  -5  10  10     2707.82     2797.36     88.06 o
  -4  10  10      241.49      215.68     36.77 o
  -3  10  10     3936.89     3945.68    107.74 o
  -2  10  10      855.86      802.84     53.42 o
  -1  10  10      298.90      313.78     40.54 o
   0  10  10      283.64      287.56     41.11 o
   1  10  10     1059.95      991.25     56.53 o
   2  10  10     2122.82     2021.60    146.14 o
   3  10  10      173.83       35.98     36.82 o
   4  10  10     1091.63     1198.57     89.48 o
   5  10  10      225.04      134.62     42.43 o
   6  10  10      593.09      501.64     56.33 o
   7  10  10      185.00      211.91     52.39 o
   8  10  10        7.86        9.97     46.26 o
   9  10  10     1011.51     1059.62     89.57 o
  10  10  10        2.17       48.01     50.51 o
  11  10  10      342.14      408.80     70.77 o
 -20  11  10       24.63      -19.65     40.54 o
 -19  11  10        4.11       -2.75     37.96 o
 -18  11  10      264.47      364.72     56.76 o
 -17  11  10       11.57      -37.46     43.60 o
 -16  11  10        8.22      -33.86     32.46 o
 -15  11  10     2253.70     2406.73     99.69 o
 -14  11  10       45.52       82.45     35.62 o
 -13  11  10       24.24       25.55     30.61 o
 -12  11  10      449.31      498.89     44.49 o
 -11  11  10     1217.67     1183.76     56.72 o
 -10  11  10      588.10      619.26     44.50 o
  -9  11  10     1600.04     1594.59     80.56 o
  -8  11  10     1960.19     1838.62     70.11 o
  -7  11  10        2.95       -9.34     26.76 o
  -6  11  10      251.24      266.89     37.55 o
  -5  11  10        0.28       14.44     29.31 o
  -4  11  10       82.47       74.64     31.66 o
  -3  11  10      215.52      228.27     37.92 o
  -2  11  10     3222.16     3263.34    102.70 o
  -1  11  10     1582.31     1570.46     74.65 o
   0  11  10     2351.51     2513.92     93.13 o
   1  11  10      693.43      805.64    114.86 o
   2  11  10     1767.98     2034.65     88.10 o
   3  11  10     1377.62     1585.44     81.94 o
   4  11  10      332.22      345.69     59.60 o
   5  11  10       16.17      -17.48     43.67 o
   6  11  10      671.96      681.06     73.02 o
   7  11  10      305.22      313.25     60.45 o
   8  11  10        0.15       75.34     49.28 o
   9  11  10     1848.79     1830.60    114.19 o
  10  11  10      694.07      859.08     90.05 o
 -18  12  10      151.52      110.41     46.37 o
 -17  12  10       32.06       -5.97     45.13 o
 -16  12  10      333.94      335.08     63.58 o
 -15  12  10      800.58      874.72     65.78 o
 -14  12  10      620.51      670.17     61.34 o
 -13  12  10     1853.39     1787.16     81.59 o
 -12  12  10     1324.45     1356.38     72.26 o
 -11  12  10      716.64      731.53     53.77 o
 -10  12  10     2217.73     2262.88     81.91 o
  -9  12  10     2821.84     2739.19     84.44 o
  -8  12  10     1514.08     1533.12     69.44 o
  -7  12  10      155.82      166.45     35.18 o
  -6  12  10     5187.53     5174.92    156.00 o
  -5  12  10      878.02      935.78     61.79 o
  -4  12  10       11.64      -12.46     31.81 o
  -3  12  10     2912.92     2854.20    110.79 o
  -2  12  10        3.03       -5.01     32.15 o
  -1  12  10     3690.44     3489.95    112.05 o
   0  12  10       11.08       28.20     34.13 o
   1  12  10     1332.22     1257.14     74.92 o
   2  12  10     1771.41     1780.35    100.77 o
   3  12  10      843.01      702.61     82.97 o
   4  12  10     2543.89     2606.88    162.60 o
   5  12  10      153.16      229.95     53.99 o
   6  12  10     2962.38     3112.57    156.76 o
   7  12  10      177.40      214.28     70.78 o
   8  12  10      367.87      373.28     66.32 o
   9  12  10       23.81       77.20     54.13 o
 -17  13  10      124.74      200.94     67.07 o
 -16  13  10      563.43      566.15     61.63 o
 -15  13  10       42.12      -17.28     67.70 o
 -14  13  10       98.28      181.46     45.86 o
 -13  13  10       18.85       46.71     42.39 o
 -12  13  10        0.62       -5.16     36.81 o
 -11  13  10      601.13      722.72     61.02 o
 -10  13  10       37.38       92.81     37.55 o
  -9  13  10      104.35      141.44     40.60 o
  -8  13  10       48.76       31.15     35.03 o
  -7  13  10       87.46      133.68     37.91 o
  -6  13  10       27.72       -1.18     34.16 o
  -5  13  10      142.83      172.96     42.08 o
  -4  13  10      358.43      451.10     51.79 o
  -3  13  10       81.80       87.46     61.45 o
  -2  13  10        2.74       61.57     37.81 o
  -1  13  10      204.10      189.27     45.06 o
   0  13  10       84.73      -18.93     37.50 o
   1  13  10      609.84      798.62     75.26 o
   2  13  10      176.22      220.50     53.38 o
   3  13  10      166.57      169.00     88.45 o
   4  13  10       10.79      -12.20     64.31 o
   5  13  10      211.03      164.88     55.48 o
   6  13  10        5.01       36.00     50.95 o
   7  13  10      434.15      375.23     69.44 o
 -15  14  10       56.46       47.48     57.60 o
 -14  14  10      162.10      192.11     49.68 o
 -13  14  10     1994.56     2105.74     98.11 o
 -12  14  10     1708.82     1518.56     85.71 o
 -11  14  10      688.06      844.68     74.33 o
 -10  14  10      693.15      709.25     65.10 o
  -9  14  10     1467.80     1388.90     97.42 o
  -8  14  10      408.34      444.91     77.51 o
  -7  14  10      514.31      672.63     74.69 o
  -6  14  10      381.45      484.60     73.03 o
  -5  14  10      536.88      488.10     74.08 o
  -4  14  10       58.49        8.61     43.31 o
  -3  14  10     1633.47     1606.92     94.71 o
  -2  14  10      196.97      164.03     50.29 o
  -1  14  10      237.96      492.38     82.56 o
   0  14  10      998.66     1057.55     84.00 o
   1  14  10       13.41      -42.28     41.71 o
   2  14  10      185.89      194.14     77.97 o
   3  14  10       58.52       67.74     70.59 o
   4  14  10     1841.11     2190.19    141.71 o
   5  14  10      181.79       94.33     54.93 o
 -12  15  10      551.70      703.28    113.67 o
 -11  15  10      135.35       95.66     50.43 o
 -10  15  10      771.05      928.32     80.71 o
  -9  15  10        0.74       28.66     45.83 o
  -8  15  10      136.76       90.47     48.30 o
  -7  15  10      105.49      109.18     50.53 o
  -6  15  10        1.11       27.51     48.12 o
  -5  15  10       45.91       10.04     47.37 o
  -4  15  10       29.61      -43.46     40.28 o
  -3  15  10      100.74      150.76     51.43 o
  -2  15  10      465.16      681.30     91.68 o
  -1  15  10      708.74      544.64     72.63 o
   0  15  10      138.77      175.79     59.27 o
   1  15  10       49.54       20.67     49.64 o
   2  15  10       74.44      133.24     67.77 o
 -26   1  11       17.78       51.14     55.62 o
 -25   1  11      166.62      245.93     55.46 o
 -24   1  11        0.43       30.03     43.05 o
 -23   1  11     3781.22     3559.57    139.77 o
 -22   1  11     1019.21      927.83     72.93 o
 -21   1  11     2007.46     1928.63     79.86 o
 -20   1  11      918.12      892.98     63.39 o
 -19   1  11      911.62      982.77     56.24 o
 -18   1  11      878.47      866.55     51.51 o
 -17   1  11       28.60       52.77     27.82 o
 -16   1  11       79.08       69.47     26.01 o
 -15   1  11      772.49      738.97     40.10 o
 -14   1  11     4734.95     4536.94     95.06 o
 -13   1  11    13058.69    12785.83    204.26 o
 -12   1  11       12.40       74.32     12.77 o
 -11   1  11     9445.71     8732.55    104.05 o
 -10   1  11     3954.68     4060.05     76.65 o
  -9   1  11      835.54      753.85     28.57 o
  -8   1  11     8673.03     9257.14    147.11 o
  -7   1  11      835.53      732.63     28.17 o
  -6   1  11      665.88      627.12     24.68 o
  -5   1  11     5848.01     5573.18     90.64 o
  -4   1  11    17433.95    17246.60    243.57 o
  -3   1  11     1335.50     1599.49     51.50 o
  -2   1  11    11089.99    10765.43    165.36 o
  -1   1  11     3014.06     2776.10     62.50 o
   0   1  11     6477.06     5961.17    109.43 o
   1   1  11     2353.28     2274.53     62.98 o
   2   1  11      750.16      649.27     38.97 o
   3   1  11     1460.55     1472.10     56.43 o
   4   1  11      275.88      315.32     37.74 o
   5   1  11    19340.25    18098.22    292.89 o
   6   1  11     1374.61     1265.12     60.71 o
   7   1  11      494.96      568.23     51.58 o
   8   1  11      190.48      204.91     38.69 o
   9   1  11      364.58      525.10     51.91 o
  10   1  11      147.31      127.39     50.65 o
  11   1  11       39.63       31.09     38.19 o
  12   1  11     1431.88     1428.78     82.19 o
  13   1  11      141.37      156.86     46.35 o
  14   1  11      187.51      106.00     60.90 o
  15   1  11      352.55      399.24     67.33 o
 -25   2  11      827.36      805.24     78.51 o
 -24   2  11       94.38      124.22     46.49 o
 -23   2  11       75.66      162.82     46.66 o
 -22   2  11     5462.83     5357.16    178.78 o
 -21   2  11      525.22      540.18     55.28 o
 -20   2  11      130.83       60.49     32.94 o
 -19   2  11       59.69       56.37     30.68 o
 -18   2  11      106.25      102.97     30.37 o
 -17   2  11     1530.22     1537.15     63.07 o
 -16   2  11     7835.07     7756.40    147.40 o
 -15   2  11      785.16      833.93     44.35 o
 -14   2  11        1.84       -0.04     19.21 o
 -13   2  11     2167.01     2337.97     44.89 o
 -12   2  11     5081.21     4868.30     86.07 o
 -11   2  11       61.38       53.24     16.71 o
 -10   2  11      231.54      322.34     26.37 o
  -9   2  11      631.92      640.75     31.44 o
  -8   2  11     1399.56     1489.60     80.07 o
  -7   2  11     1053.92      927.00     40.41 o
  -6   2  11      611.99      652.50     34.47 o
  -5   2  11     2863.23     3148.71     88.71 o
  -4   2  11     1161.81     1173.25     32.04 o
  -3   2  11      355.93      397.69     20.93 o
  -2   2  11      132.28      118.24     20.68 o
  -1   2  11       58.23       54.38     18.35 o
   0   2  11     1183.36     1316.79     45.48 o
   1   2  11        6.75       10.35     21.87 o
   2   2  11     2018.19     1870.32     63.46 o
   3   2  11      200.67      141.87     29.03 o
   4   2  11       55.87       47.09     46.09 o
   5   2  11      297.10      249.42     36.63 o
   6   2  11     1039.61     1221.73     60.89 o
   7   2  11       36.48       28.07     36.36 o
   8   2  11       16.24       21.52     30.28 o
   9   2  11      685.29      718.40     57.31 o
  10   2  11        0.90      -19.95     32.09 o
  11   2  11       53.48       34.41     37.68 o
  12   2  11      121.84       97.24     43.75 o
  13   2  11      168.50      154.35     54.13 o
  14   2  11       36.06        1.89     40.98 o
  15   2  11       28.84      172.89     55.21 o
 -25   3  11     2265.59     2235.87    125.88 o
 -24   3  11       12.69      -34.82     41.31 o
 -23   3  11     7264.11     7017.31    195.33 o
 -22   3  11       35.47       15.22     39.92 o
 -21   3  11     1343.42     1302.03     77.81 o
 -20   3  11      488.47      519.12     52.00 o
 -19   3  11      115.52       68.94     36.31 o
 -18   3  11    10160.90    10045.50    188.24 o
 -17   3  11      540.69      525.70     40.09 o
 -16   3  11     9985.41    10128.51    186.10 o
 -15   3  11        2.37        0.51     19.03 o
 -14   3  11      900.41      987.15     33.22 o
 -13   3  11     1501.28     1598.13     43.17 o
 -12   3  11     5695.95     5528.45     95.71 o
 -11   3  11    10591.04    11164.60    171.94 o
 -10   3  11        4.77       99.79     36.25 o
  -9   3  11     1149.64     1282.01     45.10 o
  -8   3  11        8.81       30.21     24.05 o
  -7   3  11      268.45      261.54     27.40 o
  -6   3  11     2016.89     1852.63     54.92 o
  -5   3  11      689.26      709.68     80.13 o
  -4   3  11     1911.18     1985.66     47.46 o
  -3   3  11       97.35      138.06     14.18 o
  -2   3  11      988.77     1052.02     33.32 o
  -1   3  11     5185.13     5179.93     89.58 o
   0   3  11      267.23      246.89     24.62 o
   1   3  11      560.94      637.24     37.62 o
   2   3  11      207.74      212.31     29.36 o
   3   3  11      101.39       74.22     27.16 o
   4   3  11     1071.84     1003.16     66.56 o
   5   3  11     5229.45     5121.40    117.99 o
   6   3  11     1646.41     1533.20     66.59 o
   7   3  11      420.50      479.60     47.52 o
   8   3  11     2389.99     2509.88     89.97 o
   9   3  11      173.57      128.70     37.89 o
  10   3  11     1302.46     1306.19     74.31 o
  11   3  11       82.78       -2.41     48.95 o
  12   3  11      584.65      651.74     62.83 o
  13   3  11        2.11      -24.64     49.34 o
  14   3  11       59.00      138.53     55.02 o
 -25   4  11       88.47       83.79     47.69 o
 -24   4  11      570.59      579.43     68.49 o
 -23   4  11       27.12      102.15     43.51 o
 -22   4  11      324.25      308.62     51.85 o
 -21   4  11      701.16      758.83     70.09 o
 -20   4  11      145.03       52.35     36.15 o
 -19   4  11       76.31      126.11     35.55 o
 -18   4  11     1561.93     1627.71     69.55 o
 -17   4  11      235.65      340.36     38.16 o
 -16   4  11      605.42      668.51     38.07 o
 -15   4  11      613.54      664.55     33.95 o
 -14   4  11       12.84        0.41     19.33 o
 -13   4  11      508.71      493.58     31.88 o
 -12   4  11     2980.82     2932.14     74.74 o
 -11   4  11      986.87     1079.36     48.23 o
 -10   4  11      321.75      236.16     22.92 o
  -9   4  11      118.50      126.56     23.88 o
  -8   4  11     1397.87     1616.54     64.76 o
  -7   4  11      107.79      142.78     26.10 o
  -6   4  11      758.27      651.70     70.82 o
  -5   4  11      431.41      356.98     33.84 o
  -4   4  11        5.90       18.04     10.26 o
  -3   4  11     3379.53     3310.89     65.79 o
  -2   4  11      928.77      940.36     36.91 o
  -1   4  11      140.32      148.73     20.76 o
   0   4  11     1023.87     1273.47     42.52 o
   1   4  11       35.02       50.06     26.35 o
   2   4  11     3134.31     3068.28    154.30 o
   3   4  11     3561.27     3507.57     89.52 o
   4   4  11     3620.52     3788.11     99.40 o
   5   4  11       26.89       22.81     28.26 o
   6   4  11     4577.63     4518.04    113.52 o
   7   4  11       21.81       37.68     31.94 o
   8   4  11       22.57       20.53     32.21 o
   9   4  11     1717.22     1560.74     77.27 o
  10   4  11      125.44      111.28     41.78 o
  11   4  11      292.40      351.63     51.11 o
  12   4  11      482.74      649.05     76.55 o
  13   4  11      387.76      260.44     61.53 o
  14   4  11        5.13       18.07     48.48 o
 -25   5  11      647.23      657.38     96.84 o
 -24   5  11      862.23      990.09     81.16 o
 -23   5  11      909.08      930.47     76.31 o
 -22   5  11        4.18       15.38     36.57 o
 -21   5  11        9.97       47.22     38.55 o
 -20   5  11     1140.08     1130.41     70.74 o
 -19   5  11      814.58      774.65     59.20 o
 -18   5  11     1238.11     1383.34     67.64 o
 -17   5  11      214.76      185.14     37.67 o
 -16   5  11    11521.72    11296.21    200.48 o
 -15   5  11     6656.25     6926.78    126.42 o
 -14   5  11      424.73      411.00     35.21 o
 -13   5  11     1618.49     1554.56     47.79 o
 -12   5  11      103.24       33.54     19.41 o
 -11   5  11     3965.64     4052.22     94.32 o
 -10   5  11      397.82      388.15     32.83 o
  -9   5  11       18.67       38.00     22.84 o
  -8   5  11      654.51      645.02     41.30 o
  -7   5  11     1117.33     1191.59     51.68 o
  -6   5  11    18279.27    18407.93    393.68 o
  -5   5  11      253.73      226.50     21.18 o
  -4   5  11       43.04       49.43     13.74 o
  -3   5  11       77.48       73.63     19.84 o
  -2   5  11      478.80      350.89     28.80 o
  -1   5  11     2284.69     2063.70     64.50 o
   0   5  11     5431.98     5074.55    101.35 o
   1   5  11     4108.61     3866.03     94.20 o
   2   5  11      683.98      546.25     39.98 o
   3   5  11     2985.05     2749.49     81.03 o
   4   5  11      983.78      945.94     52.51 o
   5   5  11      745.09      727.08     50.33 o
   6   5  11        5.37      -49.27     47.43 o
   7   5  11     2085.64     1885.92     78.48 o
   8   5  11     1343.93     1463.50     73.90 o
   9   5  11      205.00      256.44     44.51 o
  10   5  11     5751.56     6186.83    154.57 o
  11   5  11      214.78      287.87     50.04 o
  12   5  11     1709.34     1795.58     92.38 o
  13   5  11        5.84      -21.52     48.66 o
  14   5  11       34.41       91.24     56.26 o
 -24   6  11      668.17      811.95     76.55 o
 -23   6  11       11.70       11.54     43.70 o
 -22   6  11        4.02      -17.02     37.24 o
 -21   6  11      421.03      298.34     49.94 o
 -20   6  11      331.54      237.12     68.95 o
 -19   6  11      564.42      505.42     46.86 o
 -18   6  11       16.59       22.31     29.70 o
 -17   6  11      520.03      566.25     40.45 o
 -16   6  11      148.02      179.51     28.96 o
 -15   6  11      753.49      757.26     48.82 o
 -14   6  11       45.64      191.70     24.92 o
 -13   6  11      632.75      701.27     48.55 o
 -12   6  11       88.35      142.10     26.54 o
 -11   6  11      153.19      124.44     30.36 o
 -10   6  11     1141.91     1131.35     53.00 o
  -9   6  11      628.21      630.03     43.24 o
  -8   6  11      899.90      983.38     49.39 o
  -7   6  11       73.34      100.94     23.19 o
  -6   6  11        7.76       21.63     11.61 o
  -5   6  11       25.71       53.67     19.09 o
  -4   6  11       63.89       70.53     21.19 o
  -3   6  11      324.60      456.49     55.45 o
  -2   6  11     1373.43     1419.44     76.24 o
  -1   6  11      201.67      302.74     31.64 o
   0   6  11     2004.61     2045.78     70.19 o
   1   6  11      554.99      504.55     40.57 o
   2   6  11       78.19       34.07     27.66 o
   3   6  11      187.92      125.85     32.75 o
   4   6  11      509.85      403.46     43.69 o
   5   6  11     1149.04      980.31     62.06 o
   6   6  11       62.58       93.00     35.96 o
   7   6  11       44.73        8.61     33.01 o
   8   6  11       23.55       28.92     35.96 o
   9   6  11       75.13      -13.26     39.89 o
  10   6  11      129.03      152.25     49.03 o
  11   6  11      316.97      151.36     48.09 o
  12   6  11      533.57      407.15    101.99 o
  13   6  11       48.73      -40.93     67.20 o
 -23   7  11       11.89       14.36     40.87 o
 -22   7  11      155.11      104.82     50.25 o
 -21   7  11       92.38      -18.83     36.79 o
 -20   7  11      620.66      669.94     55.54 o
 -19   7  11       88.31       72.54     31.96 o
 -18   7  11     2723.52     2934.88     89.45 o
 -17   7  11      263.58      224.71     35.65 o
 -16   7  11     3909.57     3846.98    105.49 o
 -15   7  11     2673.53     2920.38     79.23 o
 -14   7  11      472.39      562.44     35.35 o
 -13   7  11       85.10       68.98     21.72 o
 -12   7  11      325.30      283.23     32.61 o
 -11   7  11     1551.81     1582.12     72.78 o
 -10   7  11     2837.06     2633.48     99.99 o
  -9   7  11     2630.61     2587.24     76.01 o
  -8   7  11     4674.98     4343.96    103.50 o
  -7   7  11     3620.17     3562.03     65.49 o
  -6   7  11    13699.61    13846.44    201.13 o
  -5   7  11      806.78      788.99     35.99 o
  -4   7  11      713.70      679.18     40.39 o
  -3   7  11     2217.08     2044.82     66.19 o
  -2   7  11      522.20      626.98     42.27 o
  -1   7  11     1248.35     1134.29     67.27 o
   0   7  11     4612.63     4442.77    110.88 o
   1   7  11     5717.29     5331.69    117.33 o
   2   7  11     1173.11     1215.26     60.12 o
   3   7  11      998.85      990.36     66.26 o
   4   7  11        5.99       12.06     28.73 o
   5   7  11      369.80      390.12     43.50 o
   6   7  11        3.74      -26.34     29.58 o
   7   7  11       69.10      120.78     37.34 o
   8   7  11       11.51       99.41     36.76 o
   9   7  11      347.15      351.12     50.14 o
  10   7  11     1508.88     1743.88     86.35 o
  11   7  11       59.53       19.60     49.01 o
  12   7  11     1443.74     1845.88    119.94 o
  13   7  11      255.45      371.65     90.39 o
 -23   8  11       34.42       15.14     45.98 o
 -22   8  11      118.80       85.71     46.84 o
 -21   8  11       67.71       38.28     40.51 o
 -20   8  11      217.65      238.29     43.28 o
 -19   8  11      155.68      146.85     45.71 o
 -18   8  11      820.77      850.78     64.40 o
 -17   8  11     1035.55     1012.25     62.03 o
 -16   8  11       41.92       11.05     29.98 o
 -15   8  11     1828.31     1850.05     72.69 o
 -14   8  11      256.23      223.26     29.91 o
 -13   8  11        1.84       30.06     21.87 o
 -12   8  11     1009.81      951.46     42.31 o
 -11   8  11     3314.14     3320.63     76.26 o
 -10   8  11      576.79      610.77     33.74 o
  -9   8  11      129.52      199.21     25.64 o
  -8   8  11       98.02       51.91     21.85 o
  -7   8  11      675.36      648.16     36.80 o
  -6   8  11        1.44      -13.75     21.25 o
  -5   8  11      644.99      731.14     51.04 o
  -4   8  11      927.04      818.85     40.75 o
  -3   8  11     4571.08     4543.06    100.83 o
  -2   8  11     1653.72     1760.68     66.98 o
  -1   8  11      335.03      226.84     35.19 o
   0   8  11      460.35      480.76     44.65 o
   1   8  11       18.68       24.16     30.11 o
   2   8  11      222.28      222.71     40.01 o
   3   8  11        1.18       -1.81     29.10 o
   4   8  11      141.91       72.32     35.00 o
   5   8  11      990.51      993.35     66.09 o
   6   8  11       99.53       57.12     33.71 o
   7   8  11      421.24      502.42     51.91 o
   8   8  11      284.13      244.51     45.09 o
   9   8  11      926.04     1089.41     71.91 o
  10   8  11      426.71      438.26     67.30 o
  11   8  11      437.27      597.13     76.29 o
  12   8  11      471.61      523.92     76.57 o
 -22   9  11       84.98      150.74     68.16 o
 -21   9  11      708.34      640.18     76.84 o
 -20   9  11       32.79       -4.93     36.79 o
 -19   9  11     1027.94     1066.68     85.72 o
 -18   9  11     3796.74     3925.25    181.25 o
 -17   9  11      220.79      218.08     39.35 o
 -16   9  11     4058.95     4046.62    139.79 o
 -15   9  11      231.36      177.65     41.15 o
 -14   9  11     1063.53     1125.35     70.05 o
 -13   9  11     2984.91     3197.23     82.85 o
 -12   9  11      560.29      586.93     38.47 o
 -11   9  11     3249.56     3169.58     78.65 o
 -10   9  11     2908.36     2749.99     71.98 o
  -9   9  11     1569.32     1770.44     60.76 o
  -8   9  11      119.77       94.09     29.71 o
  -7   9  11     3170.96     3135.10    105.56 o
  -6   9  11     2580.11     2648.02     96.38 o
  -5   9  11       27.29       17.94     26.71 o
  -4   9  11     3666.94     3324.44     93.58 o
  -3   9  11      798.38      790.33     50.06 o
  -2   9  11      313.79      255.28     37.37 o
  -1   9  11      332.65      413.11     43.90 o
   0   9  11     3280.60     3284.69     98.90 o
   1   9  11     1117.01     1142.79     63.39 o
   2   9  11      312.33      266.64     41.78 o
   3   9  11     1237.67     1319.25     82.32 o
   4   9  11      534.58      553.12     55.68 o
   5   9  11      357.22      319.21     49.96 o
   6   9  11      951.36      935.79     70.61 o
   7   9  11      134.59      268.18     49.27 o
   8   9  11      161.97      186.26     49.23 o
   9   9  11        0.63        9.71     45.77 o
  10   9  11     3656.52     3993.23    154.37 o
  11   9  11      348.83      286.10     70.07 o
 -21  10  11      250.86       91.96     62.72 o
 -20  10  11       83.31       36.32     51.69 o
 -19  10  11        0.43        3.64     50.91 o
 -18  10  11       18.62       52.86     52.81 o
 -17  10  11      972.91      965.01     63.13 o
 -16  10  11     1003.91     1087.27    115.00 o
 -15  10  11        7.14      -30.64     27.76 o
 -14  10  11     1571.61     1454.26     63.79 o
 -13  10  11      760.02      775.87     48.18 o
 -12  10  11      212.40      239.62     37.69 o
 -11  10  11      889.03      889.47     47.48 o
 -10  10  11      166.80      225.90     31.80 o
  -9  10  11      469.47      490.97     40.05 o
  -8  10  11      135.08      142.95     30.72 o
  -7  10  11     3623.11     3646.15     95.04 o
  -6  10  11       54.84       65.09     29.56 o
  -5  10  11        9.83       48.61     29.10 o
  -4  10  11     1198.96     1185.89     60.05 o
  -3  10  11      136.86       78.04     32.57 o
  -2  10  11      853.36      995.33     58.67 o
  -1  10  11     1626.97     1668.40     79.53 o
   0  10  11      383.06      357.66     44.53 o
   1  10  11      288.28      318.80     45.37 o
   2  10  11       96.08       55.65     34.54 o
   3  10  11      373.70      353.50     68.36 o
   4  10  11      168.14       30.01     36.51 o
   5  10  11      104.84       81.15     41.02 o
   6  10  11       11.74       22.97     39.41 o
   7  10  11      138.07       94.61     54.91 o
   8  10  11     1186.01     1027.95     88.85 o
   9  10  11        0.58       60.87     53.05 o
  10  10  11       20.75       77.81     53.47 o
 -20  11  11      179.21      202.75     73.26 o
 -19  11  11       46.55        4.79     56.97 o
 -18  11  11     1673.05     1617.02    103.16 o
 -17  11  11        2.89       26.85     46.95 o
 -16  11  11       11.03       10.70     45.27 o
 -15  11  11      725.99      790.98     57.15 o
 -14  11  11       85.43       15.00     30.78 o
 -13  11  11     1638.80     1719.13     92.21 o
 -12  11  11        8.79      -33.35     26.95 o
 -11  11  11     6640.44     6764.23    175.30 o
 -10  11  11      115.37       62.06     28.71 o
  -9  11  11      245.88      212.41     36.33 o
  -8  11  11      886.66      914.33     53.46 o
  -7  11  11       49.28       88.76     32.94 o
  -6  11  11      792.13      755.03     59.72 o
  -5  11  11      442.62      541.04     74.21 o
  -4  11  11     1392.05     1419.55     68.49 o
  -3  11  11        0.38      -37.96     29.10 o
  -2  11  11      664.85      756.03     56.70 o
  -1  11  11       17.57       -8.70     32.14 o
   0  11  11     1979.30     2042.35    100.59 o
   1  11  11     1075.92     1063.94     82.28 o
   2  11  11       19.29       54.89     37.35 o
   3  11  11      728.55      869.92     67.29 o
   4  11  11        2.04      -40.08     36.18 o
   5  11  11     2786.38     2987.00    126.87 o
   6  11  11      105.18      209.33     54.00 o
   7  11  11      987.59      870.82    110.73 o
   8  11  11       15.29        7.71     50.44 o
   9  11  11      102.71       27.15     54.76 o
 -18  12  11       15.62       22.54     53.38 o
 -17  12  11      764.03      769.66     85.51 o
 -16  12  11       22.95      -18.71     46.56 o
 -15  12  11      373.86      510.44     67.56 o
 -14  12  11       48.68      122.71     48.00 o
 -13  12  11      193.36      206.88     42.26 o
 -12  12  11      377.53      488.02     49.78 o
 -11  12  11      383.13      347.36     42.87 o
 -10  12  11       11.74       55.33     32.44 o
  -9  12  11      139.14      130.58     52.49 o
  -8  12  11     1023.98     1170.18     68.01 o
  -7  12  11     1576.13     1585.34     70.61 o
  -6  12  11      112.58       80.58     41.92 o
  -5  12  11      576.23      643.56     54.49 o
  -4  12  11      364.97      328.04     46.84 o
  -3  12  11      229.19      273.18     58.33 o
  -2  12  11      638.59      512.27     67.48 o
  -1  12  11     1674.84     1979.94     88.41 o
   0  12  11       66.39       83.77     40.38 o
   1  12  11     1280.19     1531.61     82.06 o
   2  12  11      100.75       55.58     40.58 o
   3  12  11      218.92      128.28     49.75 o
   4  12  11        1.89       59.67     45.05 o
   5  12  11      153.56       55.50     51.12 o
   6  12  11      219.53      235.69     59.58 o
   7  12  11      367.06      213.58     60.74 o
 -17  13  11      148.42      102.39     58.42 o
 -16  13  11       55.94      123.89     54.50 o
 -15  13  11       12.16       41.29     50.56 o
 -14  13  11       85.58       40.78     59.65 o
 -13  13  11     1287.84     1335.35    125.11 o
 -12  13  11        4.79      -46.70     35.24 o
 -11  13  11     2247.61     2447.72     96.49 o
 -10  13  11     2249.46     2048.48     87.20 o
  -9  13  11      786.87      758.35     59.95 o
  -8  13  11      174.06      180.01     41.82 o
  -7  13  11      426.99      387.15     50.84 o
  -6  13  11      313.93      274.05     59.36 o
  -5  13  11     2245.55     2337.69     95.38 o
  -4  13  11     1986.99     1765.49     84.22 o
  -3  13  11      843.03      884.93     70.86 o
  -2  13  11      626.79      726.29     66.17 o
  -1  13  11     1311.31     1275.59     79.69 o
   0  13  11      424.87      538.37     59.43 o
   1  13  11      110.56      102.17     47.94 o
   2  13  11      697.60      762.63     75.14 o
   3  13  11      399.33      465.91     65.06 o
   4  13  11       62.33        4.76     46.96 o
   5  13  11     2507.64     2971.86    153.02 o
   6  13  11        5.47       46.78     51.91 o
 -14  14  11      185.42       78.69     55.58 o
 -13  14  11       66.92       55.60     53.03 o
 -12  14  11      697.81      722.64     78.60 o
 -11  14  11      839.94      863.06     73.61 o
 -10  14  11      350.09      345.89     59.53 o
  -9  14  11      122.10      123.46     44.53 o
  -8  14  11      104.31       78.87     55.24 o
  -7  14  11      101.11       94.55     42.42 o
  -6  14  11       72.85      -15.36     39.13 o
  -5  14  11        3.71       41.61     38.92 o
  -4  14  11      647.54      657.45     63.45 o
  -3  14  11        0.21       83.42     45.52 o
  -2  14  11       62.24      150.43     49.26 o
  -1  14  11      134.77      118.11     50.18 o
   0  14  11        0.18       67.80     49.83 o
   1  14  11       19.75      103.39     48.22 o
   2  14  11       22.14      -26.92     47.74 o
   3  14  11       46.40       24.58     49.54 o
 -11  15  11     1684.48     1622.81    122.73 o
 -10  15  11      254.18      191.50     77.71 o
  -9  15  11        4.94       16.15     44.77 o
  -8  15  11      468.20      302.35     61.42 o
  -7  15  11      752.69      647.12     71.58 o
  -6  15  11     1214.46     1187.21     88.65 o
  -5  15  11      106.92      102.62     53.53 o
  -4  15  11      291.61      269.98     57.07 o
  -3  15  11      137.06       47.58     47.41 o
  -2  15  11      119.95       93.62     52.65 o
  -1  15  11      796.54      896.61     99.27 o
   0  15  11      183.16      151.92     52.65 o
 -26   0  12      335.37      213.36     81.54 o
 -25   0  12        6.14       47.66     69.11 o
 -24   0  12      231.94      230.84     74.63 o
 -23   0  12       65.96       55.88     61.60 o
 -22   0  12     1004.37      951.75    129.97 o
 -21   0  12     3832.83     3978.89    156.32 o
 -20   0  12       49.87       81.53     44.98 o
 -19   0  12     1189.88     1388.35     88.90 o
 -18   0  12     1644.20     1746.58    144.37 o
 -17   0  12     2012.48     2019.38     94.72 o
 -16   0  12    12702.37    12542.84    300.41 o
 -15   0  12     5121.13     4908.49    145.61 o
 -14   0  12       48.91       38.69     30.08 o
 -13   0  12     1403.81     1236.32     60.43 o
 -12   0  12    16049.68    15910.96    292.22 o
 -11   0  12     3996.87     4295.60     81.78 o
 -10   0  12     7330.21     6553.15    150.13 o
  -9   0  12     4382.14     4479.28    100.92 o
  -8   0  12    13942.57    13243.72    259.64 o
  -7   0  12      219.62      232.24     20.75 o
  -6   0  12    13714.24    13923.75    277.58 o
  -5   0  12    17072.33    17796.34    354.82 o
  -4   0  12     1036.47     1357.58     52.25 o
  -3   0  12    12968.35    12064.86    256.88 o
  -2   0  12      328.98      308.99     34.49 o
  -1   0  12     3261.00     3003.99     97.42 o
   0   0  12      118.85      120.98     33.91 o
   1   0  12      196.15      170.18     38.09 o
   2   0  12     5833.15     5667.59    163.45 o
   3   0  12     6127.24     6011.84    175.31 o
   4   0  12    17196.84    16109.73    374.85 o
   5   0  12        2.69       49.48     40.60 o
   6   0  12     3496.71     3824.59    145.45 o
   7   0  12     1960.81     2001.60    188.49 o
   8   0  12      185.34      368.45     64.79 o
   9   0  12     3209.75     3498.56    183.50 o
  10   0  12      700.03      867.89     92.65 o
  11   0  12      337.55      326.01     73.13 o
  12   0  12      373.55      503.00     83.34 o
  13   0  12      393.42      485.06    102.26 o
  14   0  12       89.16      108.82     72.28 o
 -26   1  12        2.56       21.10     48.27 o
 -25   1  12       19.59       16.06     45.52 o
 -24   1  12     1618.66     1512.72    121.74 o
 -23   1  12     2034.10     1891.42    126.25 o
 -22   1  12       19.81       42.20     38.55 o
 -21   1  12       11.31        8.05     31.71 o
 -20   1  12      393.30      364.30     41.23 o
 -19   1  12      229.28      200.12     35.80 o
 -18   1  12     1693.18     1756.82     78.02 o
 -17   1  12     1489.71     1560.39     59.23 o
 -16   1  12       90.67       96.62     33.77 o
 -15   1  12     2515.77     2416.16     66.75 o
 -14   1  12       29.97       42.28     20.93 o
 -13   1  12      144.46      126.42     17.99 o
 -12   1  12      213.01      277.29     24.14 o
 -11   1  12      436.77      445.79     32.63 o
 -10   1  12        1.77      -10.15     16.84 o
  -9   1  12      198.88      213.17     19.95 o
  -8   1  12     1832.01     1846.38     47.72 o
  -7   1  12      148.79      201.93     21.78 o
  -6   1  12     1320.43     1255.06     49.03 o
  -5   1  12     2206.71     2323.15     41.37 o
  -4   1  12        7.29      -14.38     13.35 o
  -3   1  12       96.55       73.07     17.51 o
  -2   1  12     4532.96     4697.56     87.79 o
  -1   1  12      290.73      276.41     25.59 o
   0   1  12      183.39      199.67     25.27 o
   1   1  12        0.01        9.94     21.66 o
   2   1  12     2196.90     2135.20     66.05 o
   3   1  12       83.74       25.72     25.83 o
   4   1  12       60.55       57.94     28.43 o
   5   1  12     5001.45     4866.25    115.77 o
   6   1  12      511.00      484.47     46.11 o
   7   1  12        3.28       29.00     29.63 o
   8   1  12       39.35       36.54     32.61 o
   9   1  12       14.96      -30.27     32.15 o
  10   1  12        0.96       21.69     36.55 o
  11   1  12       66.68       70.70     40.78 o
  12   1  12       16.14       59.85     39.21 o
  13   1  12        1.16       18.54     43.38 o
  14   1  12        1.12       93.41     68.41 o
 -26   2  12      992.39     1031.79     86.36 o
 -25   2  12     2262.21     2613.06    129.48 o
 -24   2  12     1906.78     1890.72    101.48 o
 -23   2  12        0.70       20.83     38.75 o
 -22   2  12     4035.75     3835.37    132.01 o
 -21   2  12      351.22      334.14     49.42 o
 -20   2  12      163.36      205.51     35.62 o
 -19   2  12     1751.42     1719.01     67.68 o
 -18   2  12       51.14       49.21     27.98 o
 -17   2  12      696.63      630.18     41.93 o
 -16   2  12        2.28      -10.48     22.00 o
 -15   2  12     5364.20     5247.87    106.00 o
 -14   2  12       12.27       36.52     17.26 o
 -13   2  12     6165.21     5857.21     91.41 o
 -12   2  12     3228.74     3701.33     77.37 o
 -11   2  12      521.56      559.24     33.52 o
 -10   2  12     6492.55     6711.19    135.03 o
  -9   2  12     1963.49     2222.08     97.11 o
  -8   2  12     1211.58     1062.17     44.75 o
  -7   2  12      110.93      136.03     23.32 o
  -6   2  12      653.01      503.01     32.90 o
  -5   2  12     1936.89     1682.17     60.26 o
  -4   2  12      134.70      159.70     19.25 o
  -3   2  12     3768.12     3145.60     78.10 o
  -2   2  12       77.34      118.24     20.51 o
  -1   2  12       13.92       30.29     19.85 o
   0   2  12      893.51      988.50     41.94 o
   1   2  12      437.43      411.82     33.49 o
   2   2  12      876.94      783.60     43.54 o
   3   2  12      776.74      750.77     46.15 o
   4   2  12     2597.06     2626.38     94.20 o
   5   2  12      816.40      712.65     49.63 o
   6   2  12      207.22      189.20     36.09 o
   7   2  12     2213.10     2033.37     79.78 o
   8   2  12     2164.52     2210.63    116.20 o
   9   2  12      355.21      304.09     52.45 o
  10   2  12      262.31      241.68     46.29 o
  11   2  12       71.83        2.18     40.19 o
  12   2  12       84.83       98.52     45.12 o
  13   2  12      880.23      934.42     75.54 o
  14   2  12      473.56      339.00     65.66 o
 -25   3  12       58.08       33.67     46.37 o
 -24   3  12      275.83      267.49     55.44 o
 -23   3  12     1344.24     1297.93     82.79 o
 -22   3  12      112.84       83.83     40.19 o
 -21   3  12       21.95        7.34     35.30 o
 -20   3  12      148.24      152.91     37.72 o
 -19   3  12      387.86      408.13     68.13 o
 -18   3  12       18.56       44.15     28.11 o
 -17   3  12     7383.91     7475.47    145.67 o
 -16   3  12      703.28      772.95     41.58 o
 -15   3  12     5676.02     5698.73    103.86 o
 -14   3  12     1378.93     1491.38     53.01 o
 -13   3  12       79.29       62.14     26.26 o
 -12   3  12       54.05       62.56     21.38 o
 -11   3  12     1598.49     1524.97     44.37 o
 -10   3  12     2233.09     1960.72     57.75 o
  -9   3  12      530.83      638.36     33.93 o
  -8   3  12      170.29      138.25     24.30 o
  -7   3  12      919.74      874.10     39.20 o
  -6   3  12     1914.35     2030.05    129.83 o
  -5   3  12      106.83       79.78     26.12 o
  -4   3  12     7336.55     7011.23    102.24 o
  -3   3  12       80.19       76.48     14.69 o
  -2   3  12       33.75       21.29     15.93 o
  -1   3  12       20.70       43.58     25.95 o
   0   3  12     1165.12     1204.34     42.96 o
   1   3  12      867.70      745.15     41.55 o
   2   3  12        0.15       36.55     25.33 o
   3   3  12     7582.54     7730.15    149.88 o
   4   3  12       86.24       18.79     27.40 o
   5   3  12      512.98      596.94     47.38 o
   6   3  12     1530.29     1441.67     67.52 o
   7   3  12        9.78       40.48     35.61 o
   8   3  12      201.93      252.32     43.03 o
   9   3  12     1212.74     1096.99     68.98 o
  10   3  12       52.67        7.02     35.76 o
  11   3  12      956.27     1016.63     72.19 o
  12   3  12       11.90        7.44     40.38 o
  13   3  12       95.03       66.52     54.78 o
 -25   4  12        1.20        5.17     43.95 o
 -24   4  12      116.14      103.09     47.08 o
 -23   4  12       43.38      113.95     42.23 o
 -22   4  12     1452.29     1266.02     78.14 o
 -21   4  12     1204.68     1256.57     74.57 o
 -20   4  12     3618.85     3629.48    124.62 o
 -19   4  12      285.44      361.69     51.04 o
 -18   4  12     1960.51     1893.31     71.91 o
 -17   4  12     2717.99     2759.95     77.32 o
 -16   4  12      727.17      847.89     47.10 o
 -15   4  12     4389.71     4127.94     84.65 o
 -14   4  12      213.91      224.49     26.63 o
 -13   4  12     4504.87     4537.53    137.56 o
 -12   4  12      229.02      250.53     31.55 o
 -11   4  12     1636.74     1641.19     47.44 o
 -10   4  12     5542.60     5042.29    104.55 o
  -9   4  12      112.21      158.97     25.54 o
  -8   4  12     1667.20     1608.47     58.56 o
  -7   4  12      609.94      684.15     42.61 o
  -6   4  12     2249.73     2307.97     74.32 o
  -5   4  12     2375.54     2380.63    101.95 o
  -4   4  12     1208.49     1095.29     29.76 o
  -3   4  12     5476.34     5497.13    109.02 o
  -2   4  12     1907.99     1867.43     53.89 o
  -1   4  12     2401.39     2428.64     76.17 o
   0   4  12     5766.55     5731.76    110.83 o
   1   4  12      392.07      387.10     49.18 o
   2   4  12     2299.40     2269.41     76.65 o
   3   4  12      626.83      587.60     47.88 o
   4   4  12     1870.63     1696.56     95.85 o
   5   4  12     2310.22     2291.84     86.40 o
   6   4  12      235.16      170.59     56.77 o
   7   4  12     1514.13     1430.55    132.59 o
   8   4  12      135.06      163.28     43.41 o
   9   4  12     2024.51     2190.59     97.46 o
  10   4  12      807.87      863.22     71.55 o
  11   4  12       81.64       74.88     43.40 o
  12   4  12     2236.89     2125.48    106.47 o
  13   4  12      854.48     1104.30     86.44 o
 -25   5  12      139.38      189.07     53.76 o
 -24   5  12        2.06        5.64     66.66 o
 -23   5  12       85.76      197.14     47.90 o
 -22   5  12       78.87       88.05     46.16 o
 -21   5  12      558.36      685.90     62.32 o
 -20   5  12      344.28      366.31     46.06 o
 -19   5  12      633.69      622.77     52.33 o
 -18   5  12     1139.42     1186.34     55.41 o
 -17   5  12     1048.24      928.39     45.68 o
 -16   5  12       72.55       40.62     23.29 o
 -15   5  12     1136.09     1142.02     53.17 o
 -14   5  12     2562.11     2666.26     83.55 o
 -13   5  12     1029.59     1120.80     46.68 o
 -12   5  12      495.10      546.28     40.17 o
 -11   5  12      741.39      693.22     42.80 o
 -10   5  12     7545.69     7183.75    137.36 o
  -9   5  12     1091.64      909.46     48.59 o
  -8   5  12      118.65      144.27     43.31 o
  -7   5  12      242.97      214.27     33.51 o
  -6   5  12        1.38       17.60     27.91 o
  -5   5  12     2356.96     2237.32     63.59 o
  -4   5  12     2177.42     2170.47     85.86 o
  -3   5  12      172.50      169.40     23.89 o
  -2   5  12     1137.65     1139.69     48.08 o
  -1   5  12        7.69      -27.98     26.89 o
   0   5  12     1325.99     1222.94     54.75 o
   1   5  12     1019.52     1003.88     71.69 o
   2   5  12      186.12      177.38     38.86 o
   3   5  12       77.24       85.52     32.03 o
   4   5  12     2783.86     2649.22     90.50 o
   5   5  12     2857.28     2944.56    129.04 o
   6   5  12       58.36       45.18     34.85 o
   7   5  12      113.68       52.84     37.32 o
   8   5  12      475.28      493.22     54.80 o
   9   5  12      240.04      251.02     49.21 o
  10   5  12      263.72      174.21     48.06 o
  11   5  12      278.50      195.45     52.40 o
  12   5  12      268.54      272.55     56.11 o
  13   5  12      537.09      579.84     79.29 o
 -24   6  12       25.50       66.68     45.48 o
 -23   6  12      752.93      839.73     72.07 o
 -22   6  12      340.39      380.68     76.62 o
 -21   6  12     2710.72     2623.94    103.70 o
 -20   6  12      686.77      681.27     81.55 o
 -19   6  12      313.06      368.00     42.38 o
 -18   6  12     3450.13     3321.63     91.08 o
 -17   6  12     2721.53     2720.25    137.89 o
 -16   6  12     4883.88     4987.03    132.31 o
 -15   6  12     2297.06     2282.92    114.71 o
 -14   6  12    10153.16    10187.97    186.69 o
 -13   6  12     1813.62     1758.40     61.33 o
 -12   6  12      181.36      365.73     32.17 o
 -11   6  12        3.60        8.02     26.98 o
 -10   6  12     8806.66     8616.51    177.30 o
  -9   6  12     1029.86      949.63     51.28 o
  -8   6  12     6136.49     6170.55    137.51 o
  -7   6  12     9554.20     9641.72    206.37 o
  -6   6  12      769.67      869.41     43.38 o
  -5   6  12     5043.06     4893.44    102.91 o
  -4   6  12      663.01      665.08     36.42 o
  -3   6  12     5807.02     5858.11    121.64 o
  -2   6  12      853.95      861.81     42.32 o
  -1   6  12     4167.75     3891.64     91.34 o
   0   6  12     1775.78     1604.95     59.30 o
   1   6  12     3939.16     3883.64     96.21 o
   2   6  12     3245.44     3003.72    114.64 o
   3   6  12     1016.90     1095.51     77.78 o
   4   6  12       56.62       52.97     32.32 o
   5   6  12       34.31       34.41     31.90 o
   6   6  12        7.83        2.95     31.44 o
   7   6  12       21.32        6.74     57.54 o
   8   6  12     6383.21     6253.62    164.51 o
   9   6  12     1930.38     1664.97     89.56 o
  10   6  12      242.25      387.24     73.92 o
  11   6  12      294.41      210.88     65.01 o
  12   6  12       26.68       -3.07     49.02 o
 -23   7  12       47.00      -72.31     54.18 o
 -22   7  12       49.67      114.65     56.23 o
 -21   7  12      256.19      117.44     63.45 o
 -20   7  12        4.22       84.75     43.77 o
 -19   7  12      766.27      703.50     67.73 o
 -18   7  12        4.95       54.16     40.38 o
 -17   7  12       68.92       99.02     41.32 o
 -16   7  12      927.23      917.28     69.23 o
 -15   7  12       36.14      -20.32     28.60 o
 -14   7  12      181.96      238.26     34.87 o
 -13   7  12      263.92      220.43     31.42 o
 -12   7  12      284.76      382.61     34.41 o
 -11   7  12     1454.35     1648.84     57.44 o
 -10   7  12       42.92       55.91     22.27 o
  -9   7  12     1505.65     1499.14     73.54 o
  -8   7  12     4250.87     4254.08    102.88 o
  -7   7  12      376.58      397.39     34.17 o
  -6   7  12     4134.12     4099.05     91.88 o
  -5   7  12      150.48      102.18     24.98 o
  -4   7  12        0.38       17.49     22.75 o
  -3   7  12      344.11      350.91     35.19 o
  -2   7  12       64.74       36.82     25.61 o
  -1   7  12     1078.37      935.95     69.97 o
   0   7  12     2148.45     2037.77     74.26 o
   1   7  12     1201.22     1104.45     54.80 o
   2   7  12       14.01       51.92     29.43 o
   3   7  12       18.59       -0.48     26.70 o
   4   7  12      457.04      508.91     55.48 o
   5   7  12        1.35      -21.20     28.81 o
   6   7  12       87.76      117.11     36.61 o
   7   7  12        5.32       24.69     34.38 o
   8   7  12     1886.29     2313.02     93.84 o
   9   7  12       11.52      -41.82     35.69 o
  10   7  12      116.05      278.25     51.39 o
  11   7  12        4.38      -48.32     47.50 o
  12   7  12        8.23       -8.03     50.81 o
 -23   8  12      309.06      353.45     87.11 o
 -22   8  12      146.66      177.93     67.55 o
 -21   8  12      534.58      391.23     65.03 o
 -20   8  12     1451.90     1597.14    136.36 o
 -19   8  12       47.94       14.10     47.81 o
 -18   8  12     1704.34     1735.50     95.25 o
 -17   8  12     2314.59     2532.65    119.30 o
 -16   8  12     1198.76     1284.86     77.41 o
 -15   8  12      837.53      942.77     60.02 o
 -14   8  12      414.35      418.29     42.05 o
 -13   8  12     1541.56     1570.67     70.63 o
 -12   8  12      178.63      123.90     28.88 o
 -11   8  12       19.98       33.97     25.79 o
 -10   8  12      394.34      460.67     36.91 o
  -9   8  12     1841.24     1940.38     69.73 o
  -8   8  12     2346.15     2342.97     63.60 o
  -7   8  12      230.42      272.97     28.54 o
  -6   8  12       47.01       56.54     23.79 o
  -5   8  12     1329.49     1362.94     64.12 o
  -4   8  12     2120.86     2059.31     87.39 o
  -3   8  12     2004.54     2077.21    124.11 o
  -2   8  12     1125.90     1159.44     57.04 o
  -1   8  12     2396.39     2460.40     87.29 o
   0   8  12     3976.71     3887.38    127.95 o
   1   8  12      908.13      933.96     73.83 o
   2   8  12     3363.31     3477.11    149.11 o
   3   8  12      405.39      507.51     49.83 o
   4   8  12       80.57       67.42     36.91 o
   5   8  12      150.14      140.80     37.22 o
   6   8  12        5.77      -16.07     31.45 o
   7   8  12      450.60      278.37     46.13 o
   8   8  12     3106.02     3426.66    113.83 o
   9   8  12     1660.39     1741.64     87.74 o
  10   8  12      429.41      512.56    145.93 o
  11   8  12      359.91      499.76     74.16 o
 -22   9  12      142.05      108.50     63.65 o
 -21   9  12        5.92       54.84     49.87 o
 -20   9  12        1.89        1.08     45.71 o
 -19   9  12     1255.71     1244.41    203.68 o
 -18   9  12      153.40      153.03     78.23 o
 -17   9  12        0.95      -37.10     37.77 o
 -16   9  12      166.11      165.77     58.99 o
 -15   9  12     1210.54     1141.92     93.13 o
 -14   9  12       10.87      -23.77     29.20 o
 -13   9  12      205.21      302.08     39.45 o
 -12   9  12      252.18      261.86     36.71 o
 -11   9  12       75.01      124.36     31.15 o
 -10   9  12      344.77      402.77     45.04 o
  -9   9  12        2.88       37.83     23.38 o
  -8   9  12       64.92       40.64     25.01 o
  -7   9  12      453.34      453.00     38.04 o
  -6   9  12      297.75      326.80     35.21 o
  -5   9  12       14.49       40.10     28.20 o
  -4   9  12      285.56      266.64     37.26 o
  -3   9  12      332.22      365.70     40.67 o
  -2   9  12       26.65      -21.63     28.22 o
  -1   9  12      452.83      502.52     55.69 o
   0   9  12      884.74      893.90     57.43 o
   1   9  12     1156.47     1121.02     64.24 o
   2   9  12      127.40      140.08     38.12 o
   3   9  12      356.42      330.48     70.35 o
   4   9  12      286.98      276.99     48.38 o
   5   9  12     1170.06     1063.23     72.78 o
   6   9  12       75.21       79.40     42.43 o
   7   9  12      167.05      112.40     57.43 o
   8   9  12        6.68       60.72     43.78 o
   9   9  12     1035.49      998.38     90.41 o
  10   9  12      104.28        9.88     50.03 o
 -21  10  12      259.12      368.32     68.43 o
 -20  10  12     2157.30     2272.20    133.07 o
 -19  10  12     2575.41     2861.90    143.54 o
 -18  10  12      102.58       41.42     50.51 o
 -17  10  12      398.95      361.98     65.91 o
 -16  10  12      778.45      763.47     65.65 o
 -15  10  12     1309.92     1197.63     71.74 o
 -14  10  12       16.95       16.34     33.83 o
 -13  10  12      504.51      671.00     75.35 o
 -12  10  12        9.99      -47.65     29.48 o
 -11  10  12      499.77      397.22     44.33 o
 -10  10  12      109.35      123.48     33.57 o
  -9  10  12       62.90       16.56     27.44 o
  -8  10  12     3170.86     3200.82     94.80 o
  -7  10  12     2102.83     1988.24    126.62 o
  -6  10  12        8.74       15.20     28.40 o
  -5  10  12      754.84      612.79     47.53 o
  -4  10  12        7.50       13.10     30.37 o
  -3  10  12      133.19      114.07     34.78 o
  -2  10  12      367.55      380.33     44.85 o
  -1  10  12      747.24      802.83     57.33 o
   0  10  12     1817.06     1705.52     78.54 o
   1  10  12      312.39      286.41     56.96 o
   2  10  12     5195.25     4936.32    136.29 o
   3  10  12      469.03      490.27     58.12 o
   4  10  12      593.18      627.37     60.00 o
   5  10  12      124.32      155.59     45.30 o
   6  10  12       90.22       82.02     44.01 o
   7  10  12     1415.28     1649.67    117.05 o
   8  10  12      403.55      491.95     72.62 o
   9  10  12      256.62      172.39     61.12 o
 -20  11  12      116.61      -14.86     83.95 o
 -19  11  12      212.33      208.18     65.76 o
 -18  11  12       25.06       63.70     56.66 o
 -17  11  12      779.38      817.66     87.78 o
 -16  11  12       21.45      100.20     48.94 o
 -15  11  12      483.73      474.43     60.05 o
 -14  11  12      572.81      441.00     55.12 o
 -13  11  12      434.67      341.47     50.12 o
 -12  11  12      128.56       98.79     51.43 o
 -11  11  12      213.57      154.72     40.59 o
 -10  11  12        4.51       63.09     35.51 o
  -9  11  12     2120.57     2360.43     79.83 o
  -8  11  12     4261.44     4368.28    117.97 o
  -7  11  12     1222.51     1369.27     65.90 o
  -6  11  12      723.21      716.45     53.38 o
  -5  11  12      502.55      567.02     50.12 o
  -4  11  12      772.30      994.02     62.45 o
  -3  11  12       72.01       40.19     33.45 o
  -2  11  12      576.65      620.07     81.13 o
  -1  11  12      212.77      227.70     43.20 o
   0  11  12     1838.25     2045.21    117.85 o
   1  11  12     2499.46     2543.16    117.76 o
   2  11  12       44.93      107.86     40.38 o
   3  11  12      139.07      211.20     47.78 o
   4  11  12       28.00      -27.85     39.51 o
   5  11  12      293.11      233.04     57.56 o
   6  11  12      561.44      471.75     68.52 o
   7  11  12      233.09      403.25     65.79 o
   8  11  12       95.74      126.48     56.56 o
 -18  12  12       92.72      185.02     67.76 o
 -17  12  12       75.35       38.08     54.75 o
 -16  12  12      842.99     1030.22     92.12 o
 -15  12  12      549.68      747.36     75.21 o
 -14  12  12       18.40       46.96     44.64 o
 -13  12  12     1921.36     1810.31    116.67 o
 -12  12  12     2357.67     2211.47    122.23 o
 -11  12  12      174.95      245.92     51.82 o
 -10  12  12     5159.95     5211.19    144.12 o
  -9  12  12      375.14      403.75     55.62 o
  -8  12  12     2004.42     1909.19     87.68 o
  -7  12  12      350.17      363.29     66.92 o
  -6  12  12      808.80      973.38     62.80 o
  -5  12  12     1126.04     1128.00     66.86 o
  -4  12  12       20.53       36.25     34.86 o
  -3  12  12     5572.62     5695.44    148.54 o
  -2  12  12       67.49       15.13     34.81 o
  -1  12  12      866.05      862.63     65.34 o
   0  12  12     1198.20     1124.44     75.37 o
   1  12  12      181.04      249.17     48.60 o
   2  12  12      207.80      207.30     49.09 o
   3  12  12     1508.24     1608.60    122.70 o
   4  12  12     1606.05     1564.54    142.33 o
   5  12  12      155.63      205.14     65.99 o
   6  12  12      603.30      650.89    106.53 o
 -16  13  12        2.74       66.60     53.28 o
 -15  13  12       51.29       48.82     52.43 o
 -14  13  12      100.76      218.34     57.70 o
 -13  13  12      140.93      150.21     53.36 o
 -12  13  12      323.50      240.40     64.27 o
 -11  13  12      599.87      416.16     62.74 o
 -10  13  12      294.95      485.45     96.54 o
  -9  13  12      398.17      319.07     65.47 o
  -8  13  12       75.10       87.24     57.92 o
  -7  13  12        2.86      -34.20     33.59 o
  -6  13  12       49.65       53.50     38.74 o
  -5  13  12      708.59      683.02     95.32 o
  -4  13  12       71.09       95.93     40.86 o
  -3  13  12        0.90       15.44     37.40 o
  -2  13  12      133.08      140.80     45.97 o
  -1  13  12      281.96      234.80     73.22 o
   0  13  12        9.01       79.26     42.68 o
   1  13  12        4.33       14.35     44.46 o
   2  13  12        0.97        3.56     42.80 o
   3  13  12      304.86      437.49     72.59 o
   4  13  12      251.44      153.52     53.87 o
 -14  14  12      177.42      167.10     57.94 o
 -13  14  12      635.74      722.90     87.68 o
 -12  14  12     1068.03     1129.22    100.86 o
 -11  14  12     1325.72     1295.70    110.90 o
 -10  14  12     1259.81     1217.06     91.54 o
  -9  14  12      106.36        9.99     47.25 o
  -8  14  12      809.28      906.12     82.56 o
  -7  14  12      471.41      460.94     62.13 o
  -6  14  12      378.45      378.48     84.89 o
  -5  14  12      331.34      180.98     47.59 o
  -4  14  12      231.96       87.80     65.56 o
  -3  14  12     1633.19     1541.01     87.15 o
  -2  14  12     1575.42     1463.21     96.31 o
  -1  14  12       21.40       11.26     43.99 o
   0  14  12       34.81      -33.33     47.33 o
   1  14  12        1.89      103.02     52.69 o
   2  14  12       61.21       54.73     48.33 o
 -10  15  12        2.91       25.69     60.46 o
  -9  15  12      110.19      149.55     66.30 o
  -8  15  12       47.03      156.92     63.84 o
  -7  15  12       55.46       59.60     58.44 o
  -6  15  12      723.03      738.49     76.90 o
  -5  15  12      227.19      214.83     57.19 o
  -4  15  12      122.82      104.56     52.23 o
  -3  15  12      261.19      257.13     59.33 o
  -2  15  12      306.01      312.80     63.03 o
 -26   1  13       98.74      184.32     52.57 o
 -25   1  13       75.03       68.58     47.12 o
 -24   1  13      697.34      671.32     67.53 o
 -23   1  13     3255.38     3512.64    125.98 o
 -22   1  13      363.65      386.69     53.79 o
 -21   1  13      270.62      349.98     62.37 o
 -20   1  13     1097.11     1163.36     59.10 o
 -19   1  13      347.74      369.13     39.86 o
 -18   1  13     4101.45     4091.07    100.16 o
 -17   1  13       87.73      139.89     34.39 o
 -16   1  13      282.01      303.05     35.51 o
 -15   1  13      322.90      343.26     29.73 o
 -14   1  13      967.35      901.96     36.44 o
 -13   1  13     5862.54     5751.17    118.76 o
 -12   1  13      213.01      159.36     23.79 o
 -11   1  13     5084.98     5036.57    116.97 o
 -10   1  13      767.77      779.86     57.29 o
  -9   1  13      207.23      143.68     20.81 o
  -8   1  13     3518.50     3532.51     79.08 o
  -7   1  13     5518.84     5168.87    149.38 o
  -6   1  13     5181.60     5835.01     91.34 o
  -5   1  13     7419.68     6621.70    104.95 o
  -4   1  13     3203.83     2984.65     66.58 o
  -3   1  13      799.66      868.15     33.56 o
  -2   1  13     7608.71     7210.89    123.88 o
  -1   1  13      472.13      449.28     31.23 o
   0   1  13      767.29      690.53     38.40 o
   1   1  13       45.94       42.86     35.85 o
   2   1  13       20.43       27.96     25.86 o
   3   1  13     2315.32     2263.24     75.14 o
   4   1  13       67.46       62.30     28.15 o
   5   1  13    12405.39    12248.39    220.75 o
   6   1  13        2.87       22.35     30.63 o
   7   1  13     2048.98     2118.45     83.29 o
   8   1  13      263.92      377.83     47.46 o
   9   1  13      501.94      450.04     71.17 o
  10   1  13      292.84      373.28     51.21 o
  11   1  13      214.89      250.23     66.91 o
  12   1  13      818.57      916.43     73.30 o
  13   1  13      717.36      793.86     73.37 o
 -26   2  13      253.82      305.47     57.91 o
 -25   2  13      236.03      373.68     60.71 o
 -24   2  13       28.56       17.76     41.42 o
 -23   2  13       53.10      122.99     42.97 o
 -22   2  13     1198.62     1258.59     76.45 o
 -21   2  13      601.45      645.52     57.06 o
 -20   2  13       82.87       40.61     31.71 o
 -19   2  13      513.34      564.37     43.99 o
 -18   2  13     1258.99     1257.93     54.43 o
 -17   2  13      349.29      321.93     32.69 o
 -16   2  13     1343.99     1347.19     59.12 o
 -15   2  13      536.09      495.30     47.17 o
 -14   2  13     5857.59     6049.29    116.26 o
 -13   2  13      454.38      386.14     37.38 o
 -12   2  13      384.65      432.41     50.96 o
 -11   2  13      264.25      288.56     33.56 o
 -10   2  13     3939.57     3832.22     99.02 o
  -9   2  13      407.71      561.59     33.98 o
  -8   2  13        1.16       36.67     30.60 o
  -7   2  13      659.40      709.57     41.54 o
  -6   2  13        7.86       50.14     23.40 o
  -5   2  13      214.77      233.19     14.64 o
  -4   2  13       55.34       81.04     16.42 o
  -3   2  13      372.77      368.97     27.58 o
  -2   2  13      306.11      315.12     29.06 o
  -1   2  13     1238.54     1164.30     53.23 o
   0   2  13      666.25      702.86     41.83 o
   1   2  13     3936.91     3997.97     99.85 o
   2   2  13        0.09      -31.52     26.00 o
   3   2  13       88.80       88.77     31.19 o
   4   2  13      784.02      810.15     79.51 o
   5   2  13      209.26      134.18     33.45 o
   6   2  13     1028.46     1073.09     61.17 o
   7   2  13     2010.20     1794.96     78.29 o
   8   2  13       80.43       98.27     39.06 o
   9   2  13      457.23      405.02     55.19 o
  10   2  13        9.21      -29.77     37.51 o
  11   2  13        1.82      -24.86     45.36 o
  12   2  13       76.67      -41.00     42.22 o
  13   2  13      181.67      269.08     59.25 o
 -25   3  13     1257.04     1376.02     89.32 o
 -24   3  13      881.77      749.80     70.54 o
 -23   3  13     3098.66     3263.97    120.87 o
 -22   3  13       12.10      -48.30     32.12 o
 -21   3  13     2579.95     2521.34     98.17 o
 -20   3  13      213.44      184.86     41.23 o
 -19   3  13       96.76      143.00     33.42 o
 -18   3  13     9108.09     9116.42    249.10 o
 -17   3  13     4881.65     4702.90    104.24 o
 -16   3  13      714.17      718.91     49.89 o
 -15   3  13     2421.13     2621.43     68.23 o
 -14   3  13     3229.96     3257.35     78.40 o
 -13   3  13     1302.48     1281.76     65.05 o
 -12   3  13      700.79      675.10     55.60 o
 -11   3  13     7913.10     8114.60    162.46 o
 -10   3  13      742.69      700.70     42.06 o
  -9   3  13      812.86      725.74     66.59 o
  -8   3  13      420.32      463.07     46.19 o
  -7   3  13     5667.34     5266.35    137.31 o
  -6   3  13     1011.84     1018.77     88.77 o
  -5   3  13     1386.86     1230.18     43.07 o
  -4   3  13      818.93      842.31     34.20 o
  -3   3  13      536.14      605.44     27.88 o
  -2   3  13      641.58      602.56     36.21 o
  -1   3  13     2336.52     2286.52     67.98 o
   0   3  13      593.99      620.00     41.65 o
   1   3  13      449.64      452.86     43.93 o
   2   3  13      849.83      788.48     49.74 o
   3   3  13     3369.75     3432.34    126.71 o
   4   3  13     3032.30     2745.67    101.34 o
   5   3  13      998.36      952.16     61.43 o
   6   3  13      840.14      843.02     62.48 o
   7   3  13      722.92      774.72     62.39 o
   8   3  13     2259.05     2361.45     99.22 o
   9   3  13       76.63       35.16     38.73 o
  10   3  13     1600.68     1837.85    110.44 o
  11   3  13       22.42       66.28     46.83 o
  12   3  13      962.42     1074.77    128.63 o
 -25   4  13       60.12       48.87     43.59 o
 -24   4  13       28.61       31.88     40.49 o
 -23   4  13      405.74      333.06     57.91 o
 -22   4  13      505.90      436.15     53.78 o
 -21   4  13     2049.20     1894.07     85.30 o
 -20   4  13      175.75      158.84     43.50 o
 -19   4  13     1636.22     1498.98     68.96 o
 -18   4  13      160.33      138.73     30.56 o
 -17   4  13      505.09      525.56     45.74 o
 -16   4  13       70.70       88.44     28.05 o
 -15   4  13     2710.83     2485.06     79.48 o
 -14   4  13     1167.48     1241.94     51.04 o
 -13   4  13       10.22        7.11     34.83 o
 -12   4  13     3976.01     4023.96    104.53 o
 -11   4  13      357.35      373.89     36.72 o
 -10   4  13        2.85       27.46     22.92 o
  -9   4  13      374.90      295.52     33.40 o
  -8   4  13       94.66       57.61     32.72 o
  -7   4  13      191.65      176.30     30.94 o
  -6   4  13     1142.01     1085.89     62.68 o
  -5   4  13       23.63        9.23     14.74 o
  -4   4  13      378.61      374.16     26.35 o
  -3   4  13      954.54      922.11     51.09 o
  -2   4  13      872.93      801.32     40.95 o
  -1   4  13      621.88      623.00     40.32 o
   0   4  13     1882.22     2067.77     69.33 o
   1   4  13      304.55      212.46     33.51 o
   2   4  13       89.02       88.76     31.10 o
   3   4  13      911.18      914.07     57.78 o
   4   4  13     1913.34     1785.87     75.86 o
   5   4  13      330.20      205.23     39.91 o
   6   4  13      498.85      501.53     53.05 o
   7   4  13      135.89      144.51     55.70 o
   8   4  13      693.82      609.17     60.16 o
   9   4  13      406.72      426.29     65.30 o
  10   4  13      213.44      270.53     53.92 o
  11   4  13      157.58      104.51     48.45 o
  12   4  13     1035.35      969.46     81.98 o
 -25   5  13     1904.69     2064.17    133.61 o
 -24   5  13      469.78      488.65     77.46 o
 -23   5  13     1395.00     1503.46    110.72 o
 -22   5  13       27.35       35.87     50.35 o
 -21   5  13       11.00       11.14     46.81 o
 -20   5  13      692.22      884.28     78.45 o
 -19   5  13      147.01      142.09     46.69 o
 -18   5  13     2515.04     2843.55    103.89 o
 -17   5  13       22.67       32.44     29.15 o
 -16   5  13     3663.12     3660.11    105.89 o
 -15   5  13     5426.21     5149.30    125.67 o
 -14   5  13     2702.30     2403.78     97.75 o
 -13   5  13     2286.82     2408.97     95.32 o
 -12   5  13     1167.15     1065.77     64.38 o
 -11   5  13      851.77      824.11     44.74 o
 -10   5  13       33.02      110.35     26.28 o
  -9   5  13     3000.35     2859.94    127.39 o
  -8   5  13     1074.20     1090.36     56.70 o
  -7   5  13     6938.18     6506.29    152.59 o
  -6   5  13    10533.25    10542.28    250.34 o
  -5   5  13     2195.19     1964.81     62.70 o
  -4   5  13       83.99      139.90     21.54 o
  -3   5  13     1732.44     1650.44     52.12 o
  -2   5  13     7744.30     7610.67    149.52 o
  -1   5  13      324.89      361.19     35.71 o
   0   5  13     5335.97     4994.09    117.32 o
   1   5  13      671.34      596.86     45.34 o
   2   5  13      516.82      440.21     44.19 o
   3   5  13      877.51      738.77     53.55 o
   4   5  13     2790.88     2727.47     93.62 o
   5   5  13     1598.57     1473.12     85.64 o
   6   5  13     2215.95     2491.20     97.15 o
   7   5  13     1926.03     1728.24     85.64 o
   8   5  13      293.25      298.28     52.25 o
   9   5  13       56.15       68.20     44.00 o
  10   5  13     2885.14     2864.05    182.08 o
  11   5  13        8.84      -63.99     41.14 o
  12   5  13      252.38      225.66     55.42 o
 -24   6  13       60.86      154.48     69.42 o
 -23   6  13      316.41      328.43     72.76 o
 -22   6  13       29.15       60.76     64.96 o
 -21   6  13        1.22       18.34     47.08 o
 -20   6  13      458.71      463.79     80.16 o
 -19   6  13      952.60      946.72     70.43 o
 -18   6  13       17.48       13.85     34.24 o
 -17   6  13      150.70      110.18     39.59 o
 -16   6  13     2761.84     2973.28    100.12 o
 -15   6  13     1078.97     1077.25     58.29 o
 -14   6  13     2301.58     2313.67     77.95 o
 -13   6  13       23.34       32.37     23.13 o
 -12   6  13     1725.07     1982.55     78.51 o
 -11   6  13     2132.88     2063.52     77.02 o
 -10   6  13       67.09       90.65     35.07 o
  -9   6  13      901.39      955.71     61.11 o
  -8   6  13      544.65      440.62     43.60 o
  -7   6  13       43.92      135.07     32.97 o
  -6   6  13     7121.67     7565.96    182.66 o
  -5   6  13      562.28      493.15     29.84 o
  -4   6  13      105.11      114.42     25.31 o
  -3   6  13      880.55      942.47     43.32 o
  -2   6  13       92.12       65.36     24.45 o
  -1   6  13       23.20       36.57     24.79 o
   0   6  13      127.77      160.32     31.38 o
   1   6  13      255.55      274.84     42.09 o
   2   6  13      857.98      736.88     53.13 o
   3   6  13      792.41      788.98     56.46 o
   4   6  13       84.45      143.51     38.23 o
   5   6  13      133.34       54.13     35.21 o
   6   6  13       54.37       32.92     41.18 o
   7   6  13       76.59       -9.89     35.81 o
   8   6  13      752.07      664.69     65.72 o
   9   6  13        0.46       35.98     44.32 o
  10   6  13      156.77      108.36     47.35 o
  11   6  13      226.09      155.23     63.17 o
 -23   7  13      226.17       89.67     60.77 o
 -22   7  13       70.86       63.74     67.63 o
 -21   7  13       16.05      -32.85     45.68 o
 -20   7  13      502.44      587.39     63.51 o
 -19   7  13      102.15       76.88     39.00 o
 -18   7  13     2655.54     2654.08    109.61 o
 -17   7  13       12.44      -24.96     36.07 o
 -16   7  13     1856.94     1702.66    127.37 o
 -15   7  13     3018.03     2945.61     95.53 o
 -14   7  13      530.33      461.70     64.09 o
 -13   7  13     4255.69     4045.51    107.07 o
 -12   7  13     4426.62     4117.54    120.50 o
 -11   7  13     1494.30     1508.17     53.52 o
 -10   7  13      214.11      273.74     36.06 o
  -9   7  13     2169.01     2051.77     81.07 o
  -8   7  13     2695.09     2727.64     77.83 o
  -7   7  13     4258.59     4115.90    108.45 o
  -6   7  13     2060.54     2111.36    101.09 o
  -5   7  13       67.29       49.23     23.68 o
  -4   7  13     1064.37      887.74     45.12 o
  -3   7  13      102.97       83.95     26.60 o
  -2   7  13     8574.09     8396.67    169.00 o
  -1   7  13      286.20      273.91     36.30 o
   0   7  13     8269.01     8179.82    158.90 o
   1   7  13      253.53      252.14     36.11 o
   2   7  13      150.43      176.86     34.71 o
   3   7  13      146.27      105.64     32.51 o
   4   7  13     1233.24     1126.41     64.94 o
   5   7  13     1426.72     1467.32    103.62 o
   6   7  13      223.79      202.74     44.48 o
   7   7  13      932.94     1077.43     69.75 o
   8   7  13      163.94      261.70     48.36 o
   9   7  13       64.77       58.74     43.65 o
  10   7  13     2216.55     2614.49    108.44 o
  11   7  13        4.27       21.71     51.97 o
 -23   8  13       41.23      117.32     62.56 o
 -22   8  13        3.33       -5.27     54.46 o
 -21   8  13      730.63      578.33     69.35 o
 -20   8  13      282.57      245.76     55.87 o
 -19   8  13      385.45      348.83     59.58 o
 -18   8  13       25.99       10.91     40.65 o
 -17   8  13        0.95       37.58     39.31 o
 -16   8  13     2419.93     2526.09    122.92 o
 -15   8  13     1499.61     1508.76     80.98 o
 -14   8  13       83.55       95.06     35.92 o
 -13   8  13      171.53      206.48     33.05 o
 -12   8  13      982.24     1014.92     51.18 o
 -11   8  13     1943.29     1850.53     65.16 o
 -10   8  13      840.62      894.35     49.89 o
  -9   8  13       55.31        5.15     25.85 o
  -8   8  13        3.87       -4.26     31.18 o
  -7   8  13       57.86       29.60     28.32 o
  -6   8  13      552.16      595.19     68.48 o
  -5   8  13      877.66      939.23     47.91 o
  -4   8  13       20.14      -12.00     24.84 o
  -3   8  13     2516.27     2635.50     96.84 o
  -2   8  13     1824.16     1841.78     70.68 o
  -1   8  13      452.42      533.95     46.30 o
   0   8  13     1246.79     1013.24     59.14 o
   1   8  13       52.52       63.65     32.85 o
   2   8  13      105.90      109.67     35.93 o
   3   8  13      849.13     1022.63     84.10 o
   4   8  13       81.31       98.61     36.33 o
   5   8  13      929.32      995.74     64.34 o
   6   8  13       67.43       23.12     35.77 o
   7   8  13        4.40      -35.84     33.91 o
   8   8  13       67.52       25.72     40.33 o
   9   8  13      193.03      286.09     52.33 o
  10   8  13        0.16       20.46     50.31 o
 -22   9  13      100.18       58.82    104.79 o
 -21   9  13      348.76      339.95     64.95 o
 -20   9  13      405.44      331.22     60.56 o
 -19   9  13     3664.78     3488.26    160.85 o
 -18   9  13     5579.38     5352.27    167.22 o
 -17   9  13      109.24      198.49     49.80 o
 -16   9  13     2305.85     2006.97     96.08 o
 -15   9  13      142.48      219.16     44.37 o
 -14   9  13       78.39       80.93     37.26 o
 -13   9  13      233.15      224.02     39.05 o
 -12   9  13     4973.57     4693.19    179.23 o
 -11   9  13       31.90       38.75     28.02 o
 -10   9  13     5195.14     5181.92    130.35 o
  -9   9  13     4393.60     4340.18    125.96 o
  -8   9  13      250.13      274.86     39.23 o
  -7   9  13      590.45      582.80     40.02 o
  -6   9  13      505.55      526.77     43.84 o
  -5   9  13        8.92        3.63     25.73 o
  -4   9  13       47.13        5.92     26.25 o
  -3   9  13      330.10      407.76     42.27 o
  -2   9  13     2146.83     2053.57    133.43 o
  -1   9  13      511.51      529.93     66.72 o
   0   9  13     1511.65     1722.47    105.30 o
   1   9  13      768.46      743.89     57.83 o
   2   9  13      233.71      192.86     40.79 o
   3   9  13     1708.41     1817.88    101.65 o
   4   9  13      230.79      199.38     45.37 o
   5   9  13       54.77       96.76     42.16 o
   6   9  13      574.76      522.63     61.28 o
   7   9  13      362.25      470.74     63.64 o
   8   9  13      834.85      878.23     86.78 o
   9   9  13       53.56        2.24     51.62 o
 -21  10  13      288.04      290.88     63.59 o
 -20  10  13        8.63      -11.51     54.16 o
 -19  10  13      455.59      252.15     65.97 o
 -18  10  13        3.31        7.41     49.05 o
 -17  10  13      249.43      161.91     54.60 o
 -16  10  13      674.16      693.32     66.19 o
 -15  10  13       15.91       36.17     40.16 o
 -14  10  13     1222.92     1208.88     89.97 o
 -13  10  13      641.31      584.36     53.53 o
 -12  10  13       29.05      -43.64     30.45 o
 -11  10  13     1761.15     1948.08     86.73 o
 -10  10  13       94.51        1.29     32.92 o
  -9  10  13      324.75      308.77     51.75 o
  -8  10  13       19.05      109.18     37.30 o
  -7  10  13      486.63      544.87     43.96 o
  -6  10  13        5.18       14.88     29.40 o
  -5  10  13       16.81       22.18     29.83 o
  -4  10  13       49.51       28.88     30.91 o
  -3  10  13     1561.76     1468.51     69.54 o
  -2  10  13      529.77      515.68     48.37 o
  -1  10  13      485.40      616.10     53.82 o
   0  10  13       26.20      -10.92     32.41 o
   1  10  13      691.47      651.90     59.40 o
   2  10  13      191.42       44.31     39.49 o
   3  10  13        2.44      -26.49     35.35 o
   4  10  13      465.03      497.52     57.67 o
   5  10  13        2.82       18.54     39.98 o
   6  10  13       27.01      -17.50     47.30 o
   7  10  13      634.20      562.00     72.04 o
   8  10  13      461.48      668.05    117.21 o
 -19  11  13       57.57      -40.01     55.21 o
 -18  11  13     1792.40     1818.03    165.15 o
 -17  11  13       32.93      -38.23     47.26 o
 -16  11  13      241.08      203.09     57.84 o
 -15  11  13       85.48       69.92     47.86 o
 -14  11  13      249.75      133.07     46.87 o
 -13  11  13     1607.36     1753.10     84.08 o
 -12  11  13       54.85      119.51     64.28 o
 -11  11  13     1862.67     1851.99     84.11 o
 -10  11  13      215.07      285.29     47.80 o
  -9  11  13      245.85      347.99     58.85 o
  -8  11  13      838.13      907.36     68.20 o
  -7  11  13     1033.54      883.71     73.32 o
  -6  11  13      634.28      675.12     90.70 o
  -5  11  13       76.40       89.17     39.34 o
  -4  11  13      781.78      657.50     58.75 o
  -3  11  13      889.40      921.02     69.74 o
  -2  11  13      124.58      107.81     37.61 o
  -1  11  13      106.01      115.65     39.02 o
   0  11  13      556.53      590.81     57.64 o
   1  11  13       42.04       18.41     36.05 o
   2  11  13      198.65      216.63     48.07 o
   3  11  13     1072.70     1025.39     74.90 o
   4  11  13      251.80      205.80     52.90 o
   5  11  13      825.12     1061.90    177.76 o
   6  11  13       35.97       96.73     52.06 o
   7  11  13      126.97       81.43     54.31 o
 -18  12  13        5.51       27.69     59.72 o
 -17  12  13     1491.88     1493.82    109.37 o
 -16  12  13      235.15      266.37     66.51 o
 -15  12  13      290.37      400.41     67.80 o
 -14  12  13        0.53       31.03     44.03 o
 -13  12  13      224.54      229.32     52.66 o
 -12  12  13       96.80      151.19     47.53 o
 -11  12  13     1630.33     1546.13    128.25 o
 -10  12  13       27.61       16.38     41.03 o
  -9  12  13       78.35      137.99     44.65 o
  -8  12  13     1552.58     1547.12     87.84 o
  -7  12  13      773.12      906.68     73.21 o
  -6  12  13        6.72       25.90     34.91 o
  -5  12  13       87.29      136.91     39.51 o
  -4  12  13      240.86      239.92     62.83 o
  -3  12  13       20.21      110.55     50.40 o
  -2  12  13       11.27       49.78     40.35 o
  -1  12  13     3559.36     3314.77    114.26 o
   0  12  13        6.74      -31.48     57.07 o
   1  12  13     1263.66     1491.83     84.01 o
   2  12  13     1411.99     1479.67     86.32 o
   3  12  13      152.08      114.28     56.21 o
   4  12  13      271.65      215.80     66.59 o
   5  12  13        5.48       13.48     47.74 o
 -16  13  13      134.77      234.50     70.89 o
 -15  13  13       18.97       55.44     60.08 o
 -14  13  13      544.51      453.28     68.05 o
 -13  13  13     1688.97     1790.44    103.77 o
 -12  13  13       64.08       88.94     50.62 o
 -11  13  13     3416.40     3592.01    138.31 o
 -10  13  13      162.88       88.75     48.66 o
  -9  13  13      599.20      583.35     67.35 o
  -8  13  13       64.93       51.20     45.83 o
  -7  13  13     1355.16     1407.61    121.54 o
  -6  13  13      237.29      213.09     45.22 o
  -5  13  13     1416.20     1472.78    131.68 o
  -4  13  13     2266.58     2212.28     95.56 o
  -3  13  13      384.37      411.15     58.27 o
  -2  13  13     5891.48     6291.73    166.00 o
  -1  13  13      374.94      436.46     61.39 o
   0  13  13      289.40      337.53     54.91 o
   1  13  13        5.21       -0.37     43.83 o
   2  13  13      385.28      377.78     67.37 o
   3  13  13      882.35      782.35     81.20 o
 -13  14  13      168.36      213.61     62.18 o
 -12  14  13      270.94      270.76     63.43 o
 -11  14  13      420.74      443.35     67.75 o
 -10  14  13      232.26      255.39     60.41 o
  -9  14  13      324.62      312.14     63.35 o
  -8  14  13      128.68        2.85     51.39 o
  -7  14  13        3.03      -33.00     49.87 o
  -6  14  13       49.11      -37.06     46.81 o
  -5  14  13       36.35       -6.17     42.35 o
  -4  14  13       28.34       49.19     44.10 o
  -3  14  13      308.27      208.32     51.30 o
  -2  14  13      465.67      326.68     61.65 o
  -1  14  13      289.86      234.74     56.07 o
   0  14  13      219.44      201.14     56.27 o
  -6  15  13       24.57       82.83     60.03 o
 -26   0  14      131.07       49.23     67.67 o
 -25   0  14       10.48       29.16     66.53 o
 -24   0  14      460.43      536.98    122.78 o
 -23   0  14        0.31       62.48     55.94 o
 -22   0  14     1244.14     1591.48    149.37 o
 -21   0  14     7405.18     7974.34    234.15 o
 -20   0  14     1548.53     1464.01     89.90 o
 -19   0  14      643.58      736.74     85.92 o
 -18   0  14      469.49      416.64     57.57 o
 -17   0  14     5327.16     5372.44    159.84 o
 -16   0  14      474.86      611.59    107.50 o
 -15   0  14     1811.49     1927.73     78.57 o
 -14   0  14      400.87      448.44     52.39 o
 -13   0  14     1086.62     1064.16     50.86 o
 -12   0  14    11554.61    11470.08    516.74 o
 -11   0  14       91.33      142.57     23.91 o
 -10   0  14    13997.68    13041.91    324.18 o
  -9   0  14      681.57      756.99     33.06 o
  -8   0  14    23593.91    24133.12    361.32 o
  -7   0  14     1645.16     1826.14     55.97 o
  -6   0  14     2383.64     2010.81     76.35 o
  -5   0  14    17593.89    17738.06    440.81 o
  -4   0  14     5340.46     4712.76    174.91 o
  -3   0  14    14677.72    13766.12    362.86 o
  -2   0  14     1251.07     1185.74     73.83 o
  -1   0  14      133.92       89.72     40.93 o
   0   0  14     1493.24     1284.05     87.13 o
   1   0  14       23.11       51.52     44.75 o
   2   0  14    16629.01    15294.51    433.49 o
   3   0  14     7473.99     6833.22    242.28 o
   4   0  14      875.67      790.88     86.95 o
   5   0  14      742.27      797.00     91.51 o
   6   0  14     3714.19     3790.32    183.02 o
   7   0  14     2646.34     2715.74    161.36 o
   8   0  14      634.64      689.33     97.95 o
   9   0  14      528.33      335.31     82.58 o
  10   0  14      895.40     1063.32    122.19 o
  11   0  14       12.73       80.54     70.85 o
  12   0  14        0.88       97.98     70.10 o
 -26   1  14      466.68      359.55     61.52 o
 -25   1  14        2.41       42.96     76.57 o
 -24   1  14      922.97      812.06     88.58 o
 -23   1  14      436.32      377.57     54.60 o
 -22   1  14       10.20       21.47     39.39 o
 -21   1  14      647.51      687.91     50.87 o
 -20   1  14        4.86      -30.53     28.70 o
 -19   1  14     1766.61     1797.64     66.06 o
 -18   1  14      209.22      245.27     33.01 o
 -17   1  14      783.02      846.74     43.19 o
 -16   1  14       93.60       76.75     23.38 o
 -15   1  14     1737.44     1705.53     61.85 o
 -14   1  14     1337.19     1305.87     50.81 o
 -13   1  14      140.78      123.01     24.15 o
 -12   1  14      768.04      799.42     38.01 o
 -11   1  14      551.21      482.64     32.05 o
 -10   1  14      253.56      387.96     38.09 o
  -9   1  14     2901.19     2731.53     78.02 o
  -8   1  14     2173.15     2420.39    114.39 o
  -7   1  14      520.77      547.42     43.97 o
  -6   1  14     6271.67     6166.13    106.57 o
  -5   1  14       94.24      143.60     25.71 o
  -4   1  14     1414.42     1394.19     52.53 o
  -3   1  14     1698.55     1775.80     61.09 o
  -2   1  14      392.51      314.38     43.65 o
  -1   1  14       81.65      100.48     26.30 o
   0   1  14     4465.48     4122.25    171.17 o
   1   1  14     1373.98     1508.89     62.16 o
   2   1  14      563.26      531.03     45.05 o
   3   1  14      292.45      288.40     48.87 o
   4   1  14      334.43      270.42     41.69 o
   5   1  14       20.72      -14.38     29.89 o
   6   1  14     1002.35     1101.21     68.68 o
   7   1  14      226.81      197.26     57.87 o
   8   1  14      523.49      477.98     55.67 o
   9   1  14      609.96      640.32     79.17 o
  10   1  14        2.40      -51.93     53.01 o
  11   1  14       48.25      118.72     46.34 o
  12   1  14       35.72      -16.85     42.86 o
 -25   2  14     1437.50     1455.15    109.75 o
 -24   2  14      847.74      897.22     72.32 o
 -23   2  14      134.17      148.60     69.94 o
 -22   2  14      921.32     1074.91     81.24 o
 -21   2  14     1310.79     1522.89     75.23 o
 -20   2  14     2331.46     2361.89     82.56 o
 -19   2  14      740.53      771.40     46.16 o
 -18   2  14       13.26      -11.52     24.20 o
 -17   2  14     1974.56     2074.67    133.64 o
 -16   2  14      532.74      636.49     44.42 o
 -15   2  14     4800.60     4838.77    112.61 o
 -14   2  14       95.81       63.70     26.11 o
 -13   2  14       26.38       64.72     31.05 o
 -12   2  14     2635.60     2506.68     82.03 o
 -11   2  14     1310.47     1530.86     61.69 o
 -10   2  14     2954.17     2727.23     86.67 o
  -9   2  14      352.26      368.61     34.84 o
  -8   2  14     1303.99     1086.33    105.99 o
  -7   2  14     1986.25     1994.67     86.46 o
  -6   2  14      543.14      608.72     58.72 o
  -5   2  14     2127.23     1923.77     54.89 o
  -4   2  14     3463.91     3377.04     75.81 o
  -3   2  14     6030.66     5377.98    108.65 o
  -2   2  14        5.69       29.83     21.63 o
  -1   2  14      572.30      612.44     39.34 o
   0   2  14      116.66       97.64     28.69 o
   1   2  14     1057.59     1008.13     59.87 o
   2   2  14     2024.95     1976.85     73.33 o
   3   2  14     3292.89     3555.14    102.92 o
   4   2  14      746.56      746.60     63.81 o
   5   2  14       53.92       41.00     45.53 o
   6   2  14     2206.69     2393.72     95.17 o
   7   2  14     2832.66     2572.14    101.17 o
   8   2  14      202.74      176.80     44.87 o
   9   2  14       29.23       31.92     39.68 o
  10   2  14        9.80        0.01     40.07 o
  11   2  14       20.13       22.62     45.30 o
  12   2  14        0.32        3.06     45.02 o
 -25   3  14      265.58      235.61     76.71 o
 -24   3  14      436.63      472.33     88.17 o
 -23   3  14      561.09      582.10     77.49 o
 -22   3  14       17.09      -24.71     46.01 o
 -21   3  14      521.69      517.89     67.03 o
 -20   3  14      146.22      226.21     54.50 o
 -19   3  14      183.64      195.28     44.65 o
 -18   3  14        2.04       36.54     43.50 o
 -17   3  14      540.32      650.22     51.93 o
 -16   3  14     2301.70     2514.55     77.51 o
 -15   3  14     5390.20     5357.19    103.91 o
 -14   3  14       94.87      144.65     36.93 o
 -13   3  14     2500.88     2333.87     85.63 o
 -12   3  14      100.54      209.22     35.72 o
 -11   3  14      434.17      448.53     40.72 o
 -10   3  14     1118.36     1235.60     68.97 o
  -9   3  14      407.90      482.84     56.68 o
  -8   3  14     1661.62     1651.32     84.57 o
  -7   3  14       31.81       51.00     34.20 o
  -6   3  14      138.42      113.33     31.13 o
  -5   3  14     2108.74     2119.24     52.06 o
  -4   3  14      907.11      874.65     36.15 o
  -3   3  14     1532.77     1500.07     51.02 o
  -2   3  14        1.02      -37.31     27.54 o
  -1   3  14       52.05       49.08     25.29 o
   0   3  14     5151.78     5025.48    115.88 o
   1   3  14       34.78        2.06     27.50 o
   2   3  14       21.68      -13.57     28.92 o
   3   3  14     1224.56     1214.60     63.07 o
   4   3  14       80.06       83.37     34.03 o
   5   3  14      457.42      421.38     58.84 o
   6   3  14      310.53      391.51     49.90 o
   7   3  14       45.37       77.13     38.28 o
   8   3  14      710.21      746.11     67.36 o
   9   3  14      290.77      324.90     54.08 o
  10   3  14      289.55      183.26     50.37 o
  11   3  14      440.51      371.66     82.96 o
 -25   4  14     1985.14     1872.96    124.06 o
 -24   4  14     1241.97     1303.51    205.20 o
 -23   4  14       69.95       41.59     52.76 o
 -22   4  14     2540.85     2592.38    135.30 o
 -21   4  14        2.98       41.76     57.62 o
 -20   4  14     3082.93     3354.89    182.55 o
 -19   4  14       21.98      -35.00     35.99 o
 -18   4  14      777.69      677.60     95.79 o
 -17   4  14     2105.29     2130.55     77.86 o
 -16   4  14      276.10      155.82     44.51 o
 -15   4  14     6266.89     6106.63    135.48 o
 -14   4  14       88.72      119.79     38.75 o
 -13   4  14     2797.63     3018.98    101.96 o
 -12   4  14       88.98       65.01     32.43 o
 -11   4  14     1006.56      995.61     94.18 o
 -10   4  14     7629.00     7041.04    165.34 o
  -9   4  14     2212.66     1996.01     99.46 o
  -8   4  14     1675.64     1593.16    123.02 o
  -7   4  14      202.81      171.44     31.55 o
  -6   4  14       95.47      101.18     29.23 o
  -5   4  14     7370.69     7041.37    150.68 o
  -4   4  14     1167.49     1089.71     41.95 o
  -3   4  14      775.45      730.07     38.41 o
  -2   4  14     5669.02     5331.25    158.10 o
  -1   4  14      451.38      424.49     38.29 o
   0   4  14     3472.12     3408.50     92.79 o
   1   4  14      120.11      138.52     61.73 o
   2   4  14      831.77      813.44     52.85 o
   3   4  14      292.44      293.20     50.67 o
   4   4  14     1733.38     1801.93     80.13 o
   5   4  14      190.14      240.06     43.26 o
   6   4  14       91.90        5.97     42.98 o
   7   4  14      776.20      662.94     61.92 o
   8   4  14     2006.70     2108.18    139.60 o
   9   4  14      642.68      748.95     79.83 o
  10   4  14       10.06       87.81     43.41 o
  11   4  14      431.17      581.69     70.01 o
 -25   5  14      279.87      219.80     64.77 o
 -24   5  14      332.44      159.96     62.58 o
 -23   5  14        0.12       46.91     53.73 o
 -22   5  14     1153.37     1265.88    109.28 o
 -21   5  14      886.24      715.24     76.13 o
 -20   5  14     1123.59     1245.76     96.92 o
 -19   5  14      204.05      313.80     48.41 o
 -18   5  14        0.40       11.75     31.50 o
 -17   5  14     1494.84     1538.02     71.63 o
 -16   5  14       57.98       53.62     30.90 o
 -15   5  14      782.34      778.20     46.31 o
 -14   5  14      420.63      359.05     49.87 o
 -13   5  14      626.48      592.81     54.94 o
 -12   5  14      471.21      521.52     54.72 o
 -11   5  14     2529.67     2438.28     89.99 o
 -10   5  14     1756.47     1680.20    120.10 o
  -9   5  14        5.65       -7.09     50.05 o
  -8   5  14       27.05       32.24     31.44 o
  -7   5  14     4083.67     4046.12    204.32 o
  -6   5  14      911.79      967.74     43.49 o
  -5   5  14      515.30      585.77     45.40 o
  -4   5  14     1129.72     1069.75     47.06 o
  -3   5  14       52.31       61.69     23.53 o
  -2   5  14     2708.73     2736.43     82.11 o
  -1   5  14        7.93       20.43     25.09 o
   0   5  14     1354.28     1277.49     62.25 o
   1   5  14      329.94      339.99     46.36 o
   2   5  14       15.91        3.35     27.15 o
   3   5  14        1.02      -22.91     28.29 o
   4   5  14      554.88      529.20     52.50 o
   5   5  14     3677.97     3765.82    116.50 o
   6   5  14       64.39      101.82     41.30 o
   7   5  14       56.10       76.89     53.68 o
   8   5  14      901.02     1020.34     76.13 o
   9   5  14       36.24       45.13     42.82 o
  10   5  14      183.72      103.87     50.01 o
  11   5  14      397.84      633.70     69.67 o
 -24   6  14      473.72      580.90     82.40 o
 -23   6  14     1632.29     1612.45    113.43 o
 -22   6  14        9.03       31.52     50.73 o
 -21   6  14      822.96      811.20    135.27 o
 -20   6  14     1092.36     1056.10     95.51 o
 -19   6  14     2697.06     2725.25    107.47 o
 -18   6  14      308.88      390.44     52.29 o
 -17   6  14       32.32       54.78     37.72 o
 -16   6  14     4422.78     4105.93    158.09 o
 -15   6  14     3506.99     3344.12    104.47 o
 -14   6  14     3241.06     3448.26    108.76 o
 -13   6  14      693.27      710.54     61.74 o
 -12   6  14      329.14      256.48     68.76 o
 -11   6  14      396.64      408.17     48.66 o
 -10   6  14     9405.42     8932.76    482.99 o
  -9   6  14     2124.35     2290.79    100.32 o
  -8   6  14     5665.28     5343.62    227.17 o
  -7   6  14    13369.15    12961.47    252.95 o
  -6   6  14      133.09       83.38     33.35 o
  -5   6  14     2373.12     2240.14     85.94 o
  -4   6  14     2093.80     2071.05     63.46 o
  -3   6  14     1721.25     1553.19     54.90 o
  -2   6  14     1408.21     1481.63     57.85 o
  -1   6  14     3809.74     3734.28     96.25 o
   0   6  14     3651.36     3244.75    124.09 o
   1   6  14     9363.96     9590.33    195.57 o
   2   6  14     4194.13     4129.19    114.76 o
   3   6  14      264.07      294.75     43.51 o
   4   6  14        7.95       -4.17     32.30 o
   5   6  14       93.02       44.73     37.54 o
   6   6  14      163.64       93.35     40.98 o
   7   6  14      201.06      198.38     63.60 o
   8   6  14     1476.57     1706.88     92.81 o
   9   6  14      188.64       17.98     44.55 o
  10   6  14      249.89      342.51     60.88 o
 -23   7  14       43.59       91.98     58.41 o
 -22   7  14       22.92      -18.90     49.50 o
 -21   7  14      479.91      450.96     62.76 o
 -20   7  14       62.47       13.92     41.13 o
 -19   7  14       77.24       50.05     38.42 o
 -18   7  14      543.18      559.87    104.01 o
 -17   7  14     3466.13     3205.16    128.43 o
 -16   7  14      119.35       91.03     36.92 o
 -15   7  14     1153.19     1116.74     62.96 o
 -14   7  14      633.42      664.96     47.14 o
 -13   7  14     2522.40     2558.47    129.92 o
 -12   7  14      747.65      681.62     40.08 o
 -11   7  14      109.19      117.50     39.49 o
 -10   7  14     1035.16     1081.35     69.34 o
  -9   7  14      516.22      518.86     34.57 o
  -8   7  14      377.54      342.05     33.37 o
  -7   7  14      259.59      234.19     34.32 o
  -6   7  14       58.52       42.12     28.22 o
  -5   7  14      156.60      136.54     27.31 o
  -4   7  14      559.77      509.96     60.62 o
  -3   7  14     2815.99     2799.56     82.20 o
  -2   7  14      350.35      211.90     34.30 o
  -1   7  14        1.22        1.45     34.71 o
   0   7  14       59.56      201.62     34.15 o
   1   7  14       38.97       -1.51     28.01 o
   2   7  14      191.18      135.90     34.37 o
   3   7  14      396.51      395.21     45.61 o
   4   7  14      164.07      136.46     37.96 o
   5   7  14       29.43      -19.96     32.85 o
   6   7  14       64.09       71.31     38.98 o
   7   7  14      220.10      105.15     41.15 o
   8   7  14      208.06      204.52     49.21 o
   9   7  14       54.74       87.71     44.30 o
  10   7  14      124.32      203.82     53.61 o
 -23   8  14        1.00      -46.42     53.86 o
 -22   8  14      630.50      627.83     81.13 o
 -21   8  14      109.82       74.26     66.47 o
 -20   8  14     1860.46     2036.88    102.95 o
 -19   8  14      105.91       87.79     45.61 o
 -18   8  14      121.92      141.88     46.76 o
 -17   8  14     3070.66     3135.68    116.14 o
 -16   8  14      256.59      239.40     46.19 o
 -15   8  14      825.34      904.27     62.22 o
 -14   8  14       55.74       87.68     37.90 o
 -13   8  14     1331.03     1277.62     65.52 o
 -12   8  14      390.68      319.57     44.84 o
 -11   8  14      743.11      678.21     45.09 o
 -10   8  14      907.37      899.47     49.94 o
  -9   8  14     1086.41     1051.30     99.89 o
  -8   8  14     3491.12     3341.06    101.22 o
  -7   8  14      573.23      546.73     46.61 o
  -6   8  14      104.09      113.70     57.83 o
  -5   8  14     3883.41     3937.21     97.77 o
  -4   8  14      919.26      878.46     72.10 o
  -3   8  14      821.39      882.17     59.00 o
  -2   8  14       64.67       60.32     30.70 o
  -1   8  14     1976.97     1872.20    117.10 o
   0   8  14      605.21      487.79     63.92 o
   1   8  14     2174.01     2195.09     86.29 o
   2   8  14     2110.32     2150.36     87.10 o
   3   8  14      340.01      497.46     49.56 o
   4   8  14       23.29       23.51     35.88 o
   5   8  14      230.82      181.29     40.58 o
   6   8  14       37.04       14.15     34.61 o
   7   8  14      588.02      643.05     61.41 o
   8   8  14     2143.65     2441.65    110.74 o
   9   8  14      755.65      725.16     73.11 o
 -22   9  14        0.05       -2.25     49.27 o
 -21   9  14      362.24      406.09     65.49 o
 -20   9  14      105.09       99.00     54.51 o
 -19   9  14       36.09      103.83     63.38 o
 -18   9  14       99.44      116.68     80.48 o
 -17   9  14       42.97       46.05     41.53 o
 -16   9  14      120.60      100.77     42.71 o
 -15   9  14      766.97      716.89     94.07 o
 -14   9  14     2007.04     1899.10    102.51 o
 -13   9  14      818.86      900.67    102.62 o
 -12   9  14       91.34       17.38     32.17 o
 -11   9  14       19.58       56.55     33.36 o
 -10   9  14      791.95      819.90     53.88 o
  -9   9  14       19.81       16.07     29.93 o
  -8   9  14     1024.76     1030.76     97.90 o
  -7   9  14      200.47      165.93     37.93 o
  -6   9  14      110.51      169.58     39.51 o
  -5   9  14      185.29      102.04     30.21 o
  -4   9  14      149.79      193.24     34.80 o
  -3   9  14     1708.53     1635.07     70.01 o
  -2   9  14       71.00       56.39     32.81 o
  -1   9  14        9.43       20.32     36.18 o
   0   9  14      128.30      170.26     39.37 o
   1   9  14      596.52      597.47     55.33 o
   2   9  14      114.48       96.62     39.68 o
   3   9  14       12.58      -30.56     35.45 o
   4   9  14        1.10       11.78     38.61 o
   5   9  14        1.53        1.34     39.25 o
   6   9  14      167.14       44.57     45.47 o
   7   9  14        2.09       40.84     45.43 o
   8   9  14       24.84      -23.55     47.72 o
 -20  10  14     2931.75     2941.92    146.82 o
 -19  10  14        9.10       57.37     55.37 o
 -18  10  14      817.08      845.78     84.69 o
 -17  10  14     2354.47     2231.88    117.55 o
 -16  10  14      422.85      415.12     68.49 o
 -15  10  14      455.86      642.74     61.82 o
 -14  10  14      123.46      136.54     41.56 o
 -13  10  14     1132.78     1011.96    110.35 o
 -12  10  14      700.61      604.89     68.44 o
 -11  10  14     1333.23     1435.29     69.99 o
 -10  10  14      501.53      525.09     87.98 o
  -9  10  14      408.00      480.02     71.58 o
  -8  10  14      104.54      102.88     50.61 o
  -7  10  14       29.06        5.55     34.07 o
  -6  10  14      389.95      504.58     54.49 o
  -5  10  14      476.62      571.13     49.73 o
  -4  10  14        1.13      -20.72     34.99 o
  -3  10  14     1189.13     1147.97     63.74 o
  -2  10  14       25.93       60.17     33.12 o
  -1  10  14      141.04       40.76     34.68 o
   0  10  14      124.45      204.77     42.38 o
   1  10  14       52.18      107.40     39.25 o
   2  10  14     1477.96     1316.93     76.87 o
   3  10  14      194.17      134.02     43.63 o
   4  10  14       70.06       28.33     41.32 o
   5  10  14      167.54      279.70     55.56 o
   6  10  14      400.23      356.29     60.51 o
   7  10  14     1196.47     1386.50    100.98 o
 -19  11  14      133.89      172.76     62.27 o
 -18  11  14        0.86       21.09     54.76 o
 -17  11  14     1107.65      832.97     86.48 o
 -16  11  14      741.93      741.01     95.97 o
 -15  11  14     2305.25     2036.14    112.14 o
 -14  11  14      118.69      149.03     59.25 o
 -13  11  14       17.25       64.61     40.65 o
 -12  11  14       92.63       66.01     37.14 o
 -11  11  14       58.92       24.77     35.70 o
 -10  11  14        4.63      -32.63     34.68 o
  -9  11  14     1433.79     1494.89     82.25 o
  -8  11  14      231.73      269.49     48.69 o
  -7  11  14      895.83      990.96     71.61 o
  -6  11  14     1621.37     1709.61     88.54 o
  -5  11  14      516.44      454.68     78.79 o
  -4  11  14      875.52      899.69    128.74 o
  -3  11  14      140.29      114.18     39.04 o
  -2  11  14     1480.17     1690.66     80.31 o
  -1  11  14      445.51      446.10     54.00 o
   0  11  14     2330.01     2552.68    127.40 o
   1  11  14      823.53      917.52     69.77 o
   2  11  14       51.94       79.46     42.52 o
   3  11  14        7.58       80.62     44.26 o
   4  11  14        2.11       52.45     44.30 o
   5  11  14       36.14       24.41     47.20 o
 -17  12  14     1398.06     1223.13    102.36 o
 -16  12  14      653.31      600.13     77.28 o
 -15  12  14      275.54      209.22    104.45 o
 -14  12  14      295.84      250.59     61.37 o
 -13  12  14       56.36      -84.33     42.16 o
 -12  12  14     3682.66     3999.67    138.77 o
 -11  12  14       65.99       -7.67     42.74 o
 -10  12  14     1534.54     1742.88     96.95 o
  -9  12  14      104.81      122.53     46.52 o
  -8  12  14     1204.56     1121.79     79.04 o
  -7  12  14       26.98       48.37     42.52 o
  -6  12  14     1022.57     1135.06    114.69 o
  -5  12  14     2256.91     2287.55    107.09 o
  -4  12  14      695.03      858.60     64.02 o
  -3  12  14     5137.91     4937.05    147.77 o
  -2  12  14      403.44      286.89     54.09 o
  -1  12  14      183.74      214.08     46.91 o
   0  12  14      331.72      410.90     55.64 o
   1  12  14      484.82      676.03     67.39 o
   2  12  14      592.88      562.72     64.66 o
   3  12  14     2156.00     2660.92    114.54 o
   4  12  14     1158.23     1227.27     95.23 o
 -15  13  14        0.05      -45.25     52.20 o
 -14  13  14      103.98       64.52     54.79 o
 -13  13  14      909.15      786.62     86.40 o
 -12  13  14      696.19      779.56    109.90 o
 -11  13  14       16.54       19.38     44.41 o
 -10  13  14      158.06       89.24     49.96 o
  -9  13  14       64.96        0.26     55.26 o
  -8  13  14       24.72       22.14     48.08 o
  -7  13  14       39.29       77.85     49.32 o
  -6  13  14       25.63       64.10     48.25 o
  -5  13  14      924.45      842.41     77.56 o
  -4  13  14      381.23      260.25     82.32 o
  -3  13  14       31.08       44.45     40.76 o
  -2  13  14        1.65       79.98     44.55 o
  -1  13  14      171.88      141.66     47.89 o
   0  13  14       34.59       15.82     42.69 o
   1  13  14       64.61       64.20     49.89 o
 -12  14  14     1284.56     1436.12     99.92 o
 -11  14  14       72.24        9.38     51.19 o
 -10  14  14     1905.13     1899.07    112.70 o
  -9  14  14       65.77       21.11     60.24 o
  -8  14  14      151.77       58.69     53.29 o
  -7  14  14        7.75      -65.04     48.51 o
  -6  14  14      363.99      441.64     68.20 o
  -5  14  14      301.47      259.89     61.51 o
  -4  14  14      300.73      364.27     63.22 o
  -3  14  14     1049.61     1276.23    103.68 o
  -2  14  14      350.73      389.64     63.18 o
 -26   1  15      102.93      116.54     59.89 o
 -25   1  15     1659.61     1851.08    167.69 o
 -24   1  15       63.04       81.92     42.85 o
 -23   1  15     3057.04     3361.48    117.06 o
 -22   1  15      229.40      307.61     45.85 o
 -21   1  15      264.28      241.23     51.49 o
 -20   1  15     2243.14     2398.14     77.02 o
 -19   1  15     2007.41     1990.90     79.16 o
 -18   1  15     1340.65     1521.16     66.99 o
 -17   1  15     2919.21     2927.32     94.94 o
 -16   1  15     3852.17     4177.38    104.56 o
 -15   1  15      855.63      902.59     61.23 o
 -14   1  15      124.71       94.38     26.24 o
 -13   1  15    14876.23    14773.08    330.15 o
 -12   1  15     5951.17     5656.28    119.38 o
 -11   1  15     1928.05     1816.14     65.05 o
 -10   1  15     1675.27     1754.78     61.06 o
  -9   1  15       63.33       69.71     22.58 o
  -8   1  15      994.18     1045.23     57.79 o
  -7   1  15    13301.81    12715.02    265.52 o
  -6   1  15      279.38      317.63     40.62 o
  -5   1  15     8981.39     8765.81    169.64 o
  -4   1  15     3164.61     3281.65    105.19 o
  -3   1  15        3.39       94.41     26.69 o
  -2   1  15     4062.86     3814.29    135.87 o
  -1   1  15      111.62      132.82     31.95 o
   0   1  15      411.20      533.82     89.95 o
   1   1  15      406.97      397.37     44.62 o
   2   1  15     2923.11     3037.56    102.82 o
   3   1  15     3172.90     2890.48    103.02 o
   4   1  15     2122.71     2456.79    100.14 o
   5   1  15     3125.83     3015.45    116.60 o
   6   1  15      299.73      412.71     55.78 o
[truncated: 129,315 more chars]
